# Supplementary material for: Pollination ecology in the tropical Andes: moving towards a cross‐scale approach
Source: Biol Rev Camb Philos Soc. 2025 Jul 15;100(6):2312–45. doi: 10.1111/brv.70049 (PMC12586307; doi:10.1111/brv.70049)
Supplement: Supplementary file 2 — Table S1. Database with reviewed articles and associated data. [file BRV-100-2312-s002.xlsx]

## Sheet: Sheet1
			Publication Data			Location Data			Ecosystem Type												Research theme				Main methods																	Taxonomic groups
Search_type	Title	Author	Year	Journal	Language	Country	Region	Elevation	Paramo	Puna	Humid montane/premontane forest	Humid lowland forest	Dry montane/premontane forest	Dry lowland forest	Deserts and xerophytic scrub	Natural grasslands	Crops and artificial pastures	Urban areas	Forestry	Other_ecosystem	Genetic_functional_diversity	Phenology	Species_interactions	Resilience_adaptation_change	Plant_morphometrics	Plant_phenology	Plant_experiment	Pollinator_visitation	Pollinator_morphometrics	Pollinator_phenology	Pollen_analysis	Nectar_analysis	Volatiles	Network_analysis	Pollinator_movement	Animal_experiments	Population_genetics	Phylogenetics	Genomics	Species_distribution_models	Other_methods	Unfocused	Plants	Bees_and_wasps	Beetles	Butterflies	Flies	Moths	Spiders
automated	Pollination Relations Of Lycopersicon-Esculentum In Native And Foreign Regions	Rick, Cm	1950	Evolution	EN	Peru	tropical	250-1200	0	0	0	0	0	0	0	0	1	0	0	0	1	1	0	0	1	1	1	0	0	0	0	0	0	0	0	0	0	0	0	0	0	0	1	0	0	0	0	0	0
automated	Floral Biology Of Quinua (Chenopodium Quinoa)	Rea, J	1969	Turrialba	EN	Bolivia, Peru, Ecuador	tropical	NA	0	0	0	0	0	0	0	0	0	0	0	NA	1	0	0	0	1	0	0	1	0	0	0	0	0	0	0	0	0	0	0	0	0	0	1	0	0	0	0	0	0
automated	Floral Development And Compatibility Studies Of Carica Species	Mekako, Hu; Nakasone, Hy	1975	Journal Of The American Society For Horticultural Science	EN	Colombia, Venezuela	tropical	NA	0	0	0	0	0	0	0	0	0	0	0	Greenhouse	1	1	0	0	1	1	1	0	0	0	0	0	0	0	0	0	0	0	0	0	0	0	1	0	0	0	0	0	0
automated	Oxaea-Austera Gerstaecker In Bolivia, With A New Host Record (Hymenoptera-Apoidea)	Bouseman, Jk	1978	Proceedings Of The Entomological Society Of Washington	EN	Bolivia	tropical	375	0	0	0	0	0	0	0	0	0	0	0	NA	1	0	1	0	0	0	0	1	1	0	0	0	0	0	0	0	0	0	0	0	0	0	0	1	0	0	0	0	0
automated	Passerine Pollination Of Erythrina-Megistophylla Diels (Fabaceae)	Steiner, Ke	1979	Annals Of The Missouri Botanical Garden	EN	Ecuador	tropical	170	0	0	0	1	0	0	0	0	0	0	0	0	0	0	1	0	0	1	0	1	0	0	0	1	0	0	0	0	0	0	0	0	0	0	1	0	0	0	0	0	0
automated	The Ecology And Social-Behavior Of The Neotropical Butterfly Heliconius-Xanthocles Bates In Colombia	Mallet, Jlb; Jackson, Da	1980	Zoological Journal Of The Linnean Society	EN	Colombia	tropical	300-1000	0	0	1	1	0	0	0	0	0	0	0	0	1	1	1	0	0	0	0	1	1	1	0	0	0	0	0	0	0	0	0	0	0	0	0	0	0	1	0	0	0
automated	Pseudohypocera-Kerteszi (Enderlein) (Diptera, Phoridae), A Pest Of The Honey Bee	Robinson, Ge	1981	Florida Entomologist	EN	Colombia	tropical	500-1000	0	0	0	0	0	0	0	0	0	0	0	NA	0	0	1	0	0	0	0	0	1	0	0	0	0	0	0	0	0	0	0	0	0	0	0	1	0	0	0	0	0
automated	Low-Temperature Effect On Selective Fertilization By Pollen Mixtures Of Wild And Cultivated Tomato Species	Zamir, D; Tanksley, Sd; Jones, Ra	1981	Theoretical And Applied Genetics	EN	Peru	tropical	3200	0	0	0	0	0	0	0	0	0	0	0	Greenhouse	1	0	0	0	1	0	1	0	0	0	1	0	0	0	0	0	0	0	0	0	0	0	1	0	0	0	0	0	0
automated	Divergent Pollination Systems In Sympatric Species Of South-American Dalechampia (Euphorbiaceae)	Armbruster, Ws; Webster, Gl	1982	American Midland Naturalist	EN	Ecuador	tropical	400	0	0	0	1	0	0	0	0	1	0	0	0	1	0	0	0	1	0	0	1	0	0	0	0	0	0	0	0	0	0	0	0	0	0	1	0	0	0	0	0	0
automated	Pollination Of A Tristerix Mistletoe (Loranthaceae) By Diglossa (Aves, Thraupidae)	Graves, Gr	1982	Biotropica	EN	Peru	tropical	2650	0	0	1	0	0	0	0	0	1	0	0	0	0	0	1	0	1	0	0	1	0	0	0	0	0	0	0	0	0	0	0	0	0	0	1	0	0	0	0	0	0
automated	Flowering And Flower Visitors In Carludovica-Palmata (Cyclanthaceae) - An Ecological Paradoxon	Schremmer, F	1982	Plant Systematics And Evolution	EN	Colombia	tropical	NA	0	0	1	0	0	0	0	0	0	0	0	0	1	1	1	0	1	1	0	1	0	0	0	0	0	0	0	0	0	0	0	0	0	0	1	0	0	0	0	0	0
automated	Breeding Systems In A Montane Tropical Cloud Forest In Venezuela	Sobrevila, C; Arroyo, Mtk	1982	Plant Systematics And Evolution	EN	Venezuela	tropical	1749	0	0	1	0	0	0	0	0	0	0	0	0	0	0	1	0	0	0	1	0	0	0	0	0	0	0	0	0	0	0	0	0	0	1	0	0	0	0	0	0	0
automated	A Note On Some Insects Associated With Cocoa In Ecuador	Wright, M	1984	Tropical Pest Management	EN	Ecuador	tropical	NA	0	0	0	0	0	0	0	0	0	0	0	NA	0	1	1	0	0	1	0	1	0	0	0	0	0	0	0	0	0	0	0	0	0	0	1	0	0	0	0	0	0
automated	Pollen Carriers Of Cocos-Nucifera L (Palmae) In Costa-Rica And Ecuador (Neotropical Region)	Hedstrom, I	1986	Revista De Biologia Tropical	EN	Ecuador	tropical	0	0	0	0	0	0	0	0	0	0	1	0	0	0	0	1	0	0	0	0	1	0	0	0	0	0	0	0	0	0	0	0	0	0	0	1	0	0	0	0	0	0
automated	Ongoing Evolution Of The Potato On The Altiplano Of Western Bolivia	Johns, T; Keen, Sl	1986	Economic Botany	EN	Bolivia	tropical	3850-4000	0	0	0	0	0	0	0	0	1	0	0	0	1	0	1	1	1	0	0	1	0	0	0	0	0	0	0	0	0	0	0	0	interviews	0	1	0	0	0	0	0	0
automated	Differential Nectar Foraging By Africanized And European Honeybees In The Neotropics	Pesante, Dg; Rinderer, Te; Collins, Am	1987	Journal Of Apicultural Research	EN	Venezuela	tropical	270	0	0	0	1	0	0	0	0	1	0	0	0	0	1	1	0	0	0	0	1	1	1	0	1	0	0	0	0	0	0	0	0	0	0	0	1	0	0	0	0	0
automated	Comparative Rates Of Recruitment To Pollen Sources By Africanized And European Honey Bees (Apis-Mellifera L)	Danka, Rg; Collins, Am; Rinderer, Te; Hellmich, Rl	1988	Apidologie	EN	Venezuela	tropical	240	0	0	0	0	0	0	0	0	0	0	0	NA	0	0	1	1	0	0	0	1	0	0	0	0	0	0	0	0	0	0	0	0	0	0	0	1	0	0	0	0	0
automated	Effects Of Distance Between Pollen Donor And Pollen Recipient On Fitness Components In Espeletia-Schultzii	Sobrevila, C	1988	American Journal Of Botany	EN	Venezuela	tropical	2600-4200	1	0	0	0	0	0	0	0	0	0	0	0	1	1	0	0	1	1	1	0	0	0	0	0	0	0	0	0	0	0	0	0	0	0	1	0	0	0	0	0	0
manual	Wind Pollination, Self‐Incompatibility, And Altitudinal Shifts In Pollination Systems In The High Andean Genus Espeletia (Asteraceae)	Berry, P. E., & Calvo, R. N.	1989	American Journal Of Botany	EN	Venezuela	tropical	2000-4300	1	0	1	0	0	0	0	0	0	0	0	0	1	0	1	0	0	0	1	1	0	0	0	0	0	0	0	0	0	0	0	0	0	0	1	0	0	0	0	0	0
automated	Flower Production, Male-Sterility And Berry Setting In Andigena Potato	Birhman, Rk; Kaul, Mlh	1989	Theoretical And Applied Genetics	EN	Continental	continental	continental	0	0	0	0	0	0	0	0	0	0	0	NA	1	1	0	0	1	1	0	0	0	0	0	0	0	0	0	0	0	0	1	0	0	0	1	0	0	0	0	0	0
automated	The Predictive Value Of Nectar Chemistry To The Recognition Of Pollinator Types	Baker, Hg; Baker, I	1990	Israel Journal Of Botany	EN	Continental	continental	continental	0	0	0	0	0	0	0	0	0	0	0	NA	1	0	0	0	1	0	0	0	0	0	0	1	0	0	0	0	0	0	0	0	0	0	1	0	0	0	0	0	0
automated	High-Levels Of Interspecific Hybridization Between Solanum-Sparsipilum And Solanum-Stenotomum In Experimental Plots In The Andes	Rabinowitz, D; Linder, Cr; Ortega, R; Begazo, D; Murguia, H; Douches, Ds; Quiros, Cf	1990	American Potato Journal	EN	Peru	tropical	3300	0	0	0	0	0	0	0	0	1	0	0	0	1	0	0	0	1	0	1	0	0	0	0	0	0	0	0	0	0	0	0	0	0	0	1	0	0	0	0	0	0
automated	Pollinator Limitation And Position Dependent Fruit-Set In The High Andean Orchid Myrosmodes-Cochleare (Orchidaceae)	Berry, Pe; Calvo, Rn	1991	Plant Systematics And Evolution	EN	Venezuela	tropical	4120	1	0	0	0	0	0	0	0	0	0	0	0	1	1	1	0	1	1	0	1	0	0	0	0	0	0	0	0	0	0	0	0	0	0	1	0	0	0	0	0	0
automated	4 New Species Of The Oxypodine Genus-Polylobus Solier (Coleoptera, Staphylinidae, Aleocharinae) Collected On The Flower Heads Of Some High Andean Giant Rosette Plants (Espeletiinae, Asteraceae)	Klimaszewski, J; Sturm, H	1991	Coleopterists Bulletin	EN	Colombia	tropical	3550-3700	1	0	0	0	0	0	0	0	0	0	0	0	1	0	0	0	0	0	0	0	1	0	0	0	0	0	0	0	0	0	0	0	0	0	0	0	1	0	0	0	0
automated	The Effect Of Photoperiod On Flowering And Tps Production In The Warm Tropics	Almekinders, Cjm	1992	Potato Research	EN	Peru	tropical	800	0	0	0	0	0	0	0	0	0	0	0	NA	1	1	0	0	1	1	1	0	0	0	1	0	0	0	0	0	0	0	0	0	0	0	1	0	0	0	0	0	0
automated	Reproductive Ecology Of Dioecious-Siparuna (Monimiaceae) In Ecuador - A Case Of Gall Midge Pollination	Feil, Jp	1992	Botanical Journal Of The Linnean Society	EN	Ecuador	tropical	NA	0	0	0	0	0	0	0	0	0	0	0	NA	1	1	1	0	1	1	0	1	0	0	1	0	0	0	0	0	0	0	0	0	0	0	1	0	0	0	0	0	0
automated	Outcrossing Rate In Cultivated Autotetraploid Potato	Brown, Cr	1993	American Potato Journal	EN	Peru	tropical	3300	0	0	0	0	0	0	0	0	1	0	0	0	1	0	0	0	1	0	1	0	0	0	1	0	0	0	0	0	0	0	0	0	0	0	1	0	0	0	0	0	0
automated	Morphometric Variation In The Alonsoa-Meridionalis Complex (Scrophulariaceae)	Astholm, F; Nyman, Y	1994	Plant Systematics And Evolution	EN	Ecuador	tropical	2310-3450	0	0	1	0	0	0	0	0	0	0	0	0	1	0	0	0	1	0	0	0	0	0	0	0	0	0	0	0	0	0	0	0	0	0	1	0	0	0	0	0	0
automated	Floral Nectar Chemical-Composition Of Some Species From Reserva-Rio-Guajalito, Ecuador	Bernardello, Lm; Galetto, L; Jaramillo, J; Grijalba, E	1994	Biotropica	EN	Ecuador	tropical	1800-2200	0	0	1	0	0	0	0	0	0	0	0	0	1	0	0	0	0	0	0	0	0	0	0	1	0	0	0	0	0	0	0	0	0	0	1	0	0	0	0	0	0
automated	Floral Biology And Pollination Of The Dioecious Palm Phytelephas Seemannii In Colombia: An Adaptation To Staphylinid Beetles	Bernal, R; Ervik, F	1996	Biotropica	EN	Colombia	tropical	0-10	0	0	0	1	0	0	0	0	0	0	0	0	1	1	1	0	1	1	0	1	0	0	1	0	0	0	0	0	0	0	0	0	0	0	1	0	0	0	0	0	0
automated	Floral Scents And Pollination In Neotropical Lecythidaceae	Knudsen, Jt; Mori, Sa	1996	Biotropica	EN	Ecuador	tropical	200-450	0	0	0	1	0	0	0	0	0	0	0	0	1	0	0	0	1	0	0	0	0	0	0	1	1	0	0	0	0	0	0	0	0	0	1	0	0	0	0	0	0
automated	Bat And Hummingbird Pollination Of An Autotetraploid Columnar Cactus, Weberbauerocereus Weberbaueri (Cactaceae)	Sahley, Ct	1996	American Journal Of Botany	EN	Peru	tropical	2500	0	0	0	0	0	0	1	0	0	0	0	0	1	1	1	0	1	0	1	1	0	1	0	0	0	0	0	0	0	0	1	0	0	0	1	0	0	0	0	0	0
automated	Resource Availability, Diet And Reproduction In Glossophaga Longirostris (Mammalia: Chiroptera) In An Arid Zone Of The Venezuelan Andes	Sosa, M; Soriano, Pj	1996	Journal Of Tropical Ecology	EN	Venezuela	tropical	1996	0	0	0	0	0	0	1	0	0	0	0	0	0	1	1	0	1	1	0	0	1	1	1	0	0	0	0	0	0	0	0	0	0	0	1	0	0	0	0	0	0
automated	Flowering Biology Of Geonoma Irena And G-Cuneata Var. Sodiroi (Arecaceae)	Borchsenius, F	1997	Plant Systematics And Evolution	EN	Ecuador	tropical	280	0	0	0	1	0	0	0	0	0	0	0	0	0	1	1	0	0	1	0	1	0	0	0	0	0	0	0	0	0	0	0	0	0	0	1	0	0	0	0	0	0
automated	Pollination Biology And Seed Production Of Dioecious Caryodendron Orinocense (Euphorbiaceae) In A Plantation In Coastal Ecuador	Feil, Jp	1997	Economic Botany	EN	Ecuador	tropical	700	0	0	0	0	0	0	0	0	1	0	0	0	1	1	1	0	1	1	0	1	0	0	0	0	0	0	0	0	0	0	0	0	0	0	1	0	0	0	0	0	0
automated	Secretory Tissues Of The Flower Of Sanango Racemosum (Gesneriaceae). I. Light Microscopy	Maldonado, S; Otegui, M	1997	Acta Botanica Neerlandica	EN	Ecuador	tropical	NA	0	0	0	1	0	0	0	0	0	0	0	0	1	0	0	0	1	0	0	0	0	0	0	0	0	0	0	0	0	0	0	0	0	0	1	0	0	0	0	0	0
automated	Mutualistic Relations Between The Bat Glossophaga Longirostris And The Columnar Cacti In The Arid Region Of La Tatacoa, Colombia	Ruiz, A; Santos, M; Soriano, Pj; Cavelier, J; Cadena, A	1997	Biotropica	ES	Colombia	tropical	580	0	0	0	0	1	0	0	0	0	0	0	0	0	1	1	0	0	1	0	0	1	1	1	0	0	0	0	0	0	0	0	0	0	0	0	0	0	0	0	0	0
automated	Origin Of Hummingbird Faunas	Bleiweiss, R	1998	Biological Journal Of The Linnean Society	EN	Continental	continental	continental	0	0	0	0	0	0	0	0	0	0	0	NA	1	0	0	0	0	0	0	0	0	0	0	0	0	0	0	0	0	1	0	0	0	0	0	0	0	0	0	0	0
automated	Inbreeding And True Seed In Tetrasomic Potato.: I.: Selfing And Open Pollination In Andean Landraces (Solanum Tuberosum Gp. Andigena)	Golmirzaie, Am; Ortiz, R; Atlin, Gn; Iwanaga, M	1998	Theoretical And Applied Genetics	EN	Peru	tropical	3200	0	0	0	0	0	0	0	0	1	0	0	0	1	0	0	0	0	0	1	0	0	0	0	0	0	0	0	0	0	0	0	0	0	0	1	0	0	0	0	0	0
automated	Pollen Morphology And Functional Dioecy In Solanum (Solanaceae)	Knapp, S; Persson, V; Blackmore, S	1998	Plant Systematics And Evolution	EN	Ecuador	tropical	NA	0	0	0	0	0	0	0	0	0	0	0	NA	1	0	0	0	1	0	0	0	0	0	1	0	0	0	0	0	0	0	0	0	0	0	1	0	0	0	0	0	0
automated	Floral Scent And Pollination In Browneopsis Disepala (Leguminosae: Caesalpinioideae) In Western Ecuador	Knudsen, Jt; Klitgaard, Bb	1998	Brittonia	EN	Ecuador	tropical	170	0	0	0	1	0	0	0	0	0	0	0	0	1	1	1	0	0	1	0	1	0	0	0	1	1	0	0	0	0	0	0	0	0	0	1	0	0	0	0	0	0
automated	Phylogeny, Diversity, And Distribution In Exostema (Rubiaceae):: Implications Of Morphological And Molecular Analyses	Mcdowell, T; Bremer, B	1998	Plant Systematics And Evolution	EN	Continental	continental	continental	0	0	0	0	0	0	0	0	0	0	0	NA	1	0	0	0	1	0	0	0	0	0	0	0	0	0	0	0	0	1	0	0	0	0	1	0	0	0	0	0	0
automated	Ecuadendron (Fabaceae: Caesalpinioideae: Detarieae):: A New Arborescent Genus From Western Ecuador	Neill, Da	1998	Novon	EN	Ecuador	tropical	350	0	0	0	1	0	0	0	0	0	0	0	0	1	1	0	0	1	1	0	0	0	0	0	0	0	0	0	0	0	0	0	0	0	0	1	0	0	0	0	0	0
automated	Germplasm Conservation Of Oca (Oxalis Tuberosa Mol) Through Botanical Seed.: Seed Formation Under A System Of Polymorphic Incompatibility	Trognitz, Br; Hermann, M; Carrion, S	1998	Euphytica	EN	Peru	tropical	3200	0	0	0	0	0	0	0	0	0	0	0	Greenhouse	1	0	0	0	0	0	1	0	0	0	0	0	0	0	0	0	0	0	0	0	0	0	1	0	0	0	0	0	0
automated	Flavonoids In Meliponinae Honeys From Venezuela Related To Their Botanical, Geographical And Entomological Origin To Assess Their Putative Anticataract Activity	Vit, P; Tomas-Barberan, Fa	1998	Zeitschrift Fur Lebensmittel-Untersuchung Und-Forschung A-Food Research And Technology	EN	Venezuela	tropical		0	0	0	0	0	0	0	0	0	0	0	NA	0	0	1	0	0	0	0	0	0	0	1	0	0	0	0	0	0	0	0	0	0	0	0	1	0	0	0	0	0
automated	Floral Scent Chemistry And Pollination Ecology In Phytelephantoid Palms (Arecaceae)	Ervik, F; Tollsten, L; Knudsen, Jt	1999	Plant Systematics And Evolution	EN	Colombia, Ecuador	tropical	5-1400	0	0	1	1	0	0	0	0	1	0	0	0	1	0	1	0	1	0	0	1	0	0	0	0	1	0	0	1	0	0	0	0	0	0	1	0	0	0	0	0	0
automated	Possible Pollination By Hummingbirds In Anthurium Sanguineum Engl. (Araceae)	Kraemer, M; Schmitt, U	1999	Plant Systematics And Evolution	EN	Colombia	tropical	2300	0	0	1	0	0	0	0	0	0	0	0	0	0	0	1	0	0	0	0	1	0	0	0	0	0	0	0	0	0	0	0	0	0	0	1	0	0	0	0	0	0
automated	Murri (Antioquia Department, Colombia):: Hotspot For Neotropical Blueberries (Ericaceae: Vaccinieae)	Luteyn, Jl; Sylva, Ds	1999	Brittonia	EN	Colombia	tropical	700-2000	0	0	1	1	0	0	0	0	0	0	0	0	1	0	0	0	1	0	0	0	0	0	0	0	0	0	0	0	0	0	0	0	0	0	1	0	0	0	0	0	0
automated	Pollination Ecology And Effect Of Nectar Removal In Macleania Bullata (Ericaceae)	Navarro, L	1999	Biotropica	EN	Colombia	tropical	1200-2100	0	0	1	0	0	0	0	0	0	0	0	0	0	0	1	0	0	0	1	1	0	0	0	1	0	0	0	0	0	0	0	0	0	0	1	0	0	0	0	0	0
automated	Notes On The Seasonality, Geographic Distribution, And Floral Preferences Of The Bee Alocandrena Porteri (Hymenoptera: Andrenidae)	Rozen, Jg; Ugarte-Peña, A	1999	Journal Of The Kansas Entomological Society	EN	Peru	tropical	750-2000	0	0	0	0	0	0	0	0	0	0	0	NA	0	1	1	0	0	0	0	0	0	1	1	0	0	0	0	0	0	0	0	0	0	0	0	1	0	0	0	0	0
automated	Patterns And Ecological Correlates Of Pollination Modes Among Bromeliad Communities Of Andean Forests In Bolivia	Kessler, M; Krömer, T	2000	Plant Biology	EN	Bolivia	tropical	500-4000	0	0	1	1	0	0	0	0	0	0	0	0	0	0	1	0	1	0	0	1	0	0	0	0	0	0	0	0	0	0	0	0	0	0	1	0	0	0	0	0	0
manual	Fur Versus Feathers: Pollen Delivery By Bats And Hummingbirds And Consequences For Pollen Production	Muchhala, N., & Thomson, J. D.	2000	American Naturalist	EN	Ecuador	tropical	2000	0	0	1	0	0	0	0	0	0	0	0	0	1	0	1	0	0	0	0	0	0	0	1	0	0	0	0	1	0	0	0	0	0	0	1	0	0	0	0	0	0
automated	Dioecy In South American Deprea (Solanaceae)	Sawyer, Nw; Anderson, Gj	2000	Biotropica	EN	Venezuela	tropical	2500	0	0	1	0	0	0	0	0	0	0	0	0	1	0	0	0	1	0	1	0	0	0	0	0	0	0	0	0	0	0	0	0	0	0	1	0	0	0	0	0	0
automated	Expression Of Stylar Incompatibility In The Andean Clonal Tuber Crop Oca (Oxalis Tuberosa Mol., Oxalidaceae)	Trognitz, Br; Carrión, S; Hermann, M	2000	Sexual Plant Reproduction	EN	Ecuador	tropical	3050	0	0	0	0	0	0	0	0	0	0	0	NA	1	0	0	0	1	0	1	0	0	0	1	0	0	0	0	0	0	0	0	0	0	0	1	0	0	0	0	0	0
automated	Taxonomy And Biology Of Andean Velloziaceae:: Vellozia Andina Sp Nov And Notes On Barbaceniopsis (Including Barbaceniopsis Castillonii Comb. Nov.)	Ibisch, Pl; Nowicki, C; Vásquez, R; Koch, K	2001	Systematic Botany	EN	Peru, Argentina	tropical, temperate	1400-2900	0	0	0	0	0	0	0	0	0	1	0	0	1	0	0	0	1	0	0	0	0	0	0	0	0	0	0	0	0	0	0	0	0	0	1	0	0	0	0	0	0
automated	Flower Scent And Pollination In Selected Neotropical Palms	Knudsen, Jt; Tollsten, L; Ervik, F	2001	Plant Biology	EN	Ecuador	tropical	NA	0	0	0	0	0	0	0	0	0	0	0	NA	1	0	0	0	0	0	0	1	0	0	0	0	0	0	0	0	0	0	0	0	0	0	1	0	0	0	0	0	0
automated	Flowering In Six Clones Of The Andean Root Crop Arracacha (Arracacia Xanthorrhiza Bancroft)	Knudsen, Sr; Hermann, M; Sorensen, M	2001	Journal Of Horticultural Science & Biotechnology	EN	Peru	tropical	820	0	0	0	0	0	0	0	0	0	0	0	Greenhouse	1	1	0	0	1	1	1	0	0	0	0	0	0	0	0	0	0	0	0	0	0	0	1	0	0	0	0	0	0
automated	On The Pollination Of Bejaria Resinosa Mutis Ex Linne F. (Ericaceae), An Ornithophilous Andean Paramo Shrub	Kraemer, M	2001	Flora	EN	Colombia	tropical	3700	1	0	0	0	0	0	0	0	0	0	0	0	0	0	1	0	0	0	1	0	0	0	0	1	0	0	0	0	0	0	0	0	0	0	1	0	0	0	0	0	0
automated	The Fragility Of Extreme Specialization:: Passiflora Mixta And Its Pollinating Hummingbird Ensifera Ensifera	Lindberg, Ab; Olesen, Jm	2001	Journal Of Tropical Ecology	EN	Ecuador	tropical	2700-3000	0	0	1	0	0	0	0	0	1	0	0	0	0	0	1	0	1	0	0	1	0	0	1	0	0	0	0	0	0	0	0	0	0	0	1	0	0	0	0	0	0
automated	Reproductive Biology And Effect Of Nectar Robbing On Fruit Production In Macleania Bullata (Ericaceae)	Navarro, L	2001	Plant Ecology	EN	Colombia	tropical	1200-2100	0	0	1	0	0	0	0	0	0	0	0	0	0	0	1	0	1	0	1	1	0	0	1	1	0	0	0	0	0	0	0	0	0	0	1	0	0	0	0	0	0
automated	Staggered Flowering In Four Sympatric Varieties Of Geonoma Cuneata (Palmae)	Borchsenius, F	2002	Biotropica	EN	Ecuador	tropical	600	0	0	0	1	0	0	0	0	0	0	0	0	0	1	0	0	0	1	0	0	0	0	0	0	0	0	0	0	0	0	0	0	0	0	1	0	0	0	0	0	0
automated	Flower Visitation By Bats In Cloud Forests Of Western Ecuador	Muchhala, N; Jarrín-V, P	2002	Biotropica	EN	Ecuador	tropical	1300-2300	0	0	1	0	0	0	0	0	0	0	0	0	0	0	1	0	1	0	0	0	1	0	1	0	0	0	0	0	0	0	0	0	0	0	0	0	0	0	0	0	0
automated	The Hummingbird Plant Community Of A Tropical Montane Rain Forest In Southern Ecuador	Dziedzioch, C; Stevens, Ad; Gottsberger, G	2003	Plant Biology	EN	Ecuador	tropical	1920-2100	0	0	1	0	0	0	0	0	0	0	0	0	1	1	1	0	1	0	0	1	0	1	0	0	0	0	0	0	0	0	0	0	0	0	0	0	0	0	0	0	0
automated	Two New Neotropical Genera Of Drosophilidae (Diptera) Visiting Palm Flowers	Grimaldi, D; Ervik, F; Bernal, R	2003	Journal Of The Kansas Entomological Society	EN	Colombia, Ecuador	tropical	NA	0	0	0	0	0	0	0	0	0	0	0	NA	0	0	1	0	0	0	0	1	1	0	0	0	0	0	0	0	0	0	0	0	0	0	1	0	0	0	1	0	0
automated	Pollinator Assemblages And Visitation Rates For 11 Species Of Neotropical Costus (Costaceae)	Kay, Km; Schemske, Dw	2003	Biotropica	EN	Bolivia	tropical	250-280	0	0	0	1	0	0	0	0	1	0	0	0	0	0	1	0	0	0	0	1	0	0	0	0	0	0	0	0	0	0	0	0	0	0	1	0	0	0	0	0	0
automated	The Floral Scent Of Cyathostegia Mathewsii (Leguminosae, Papilionoideae) And Preliminary Observations On Reproductive Biology	Lewis, Gp; Knudsen, Jt; Klitgaard, Bb; Pennington, Rt	2003	Biochemical Systematics And Ecology	EN	Ecuador	tropical	1000	0	0	0	0	0	0	0	0	0	0	0	NA	0	0	1	0	0	0	0	1	0	0	0	0	1	0	0	0	0	0	0	0	0	0	1	0	0	0	0	0	0
automated	Population Genetic Structure Of Venezuelan Chiropterophilous Columnar Cacti (Cactaceae)	Nassar, Jm; Hamrick, Jl; Fleming, Th	2003	American Journal Of Botany	EN	Venezuela	tropical	500-1000	0	0	0	0	0	1	1	0	0	0	0	0	1	0	0	0	0	0	0	0	0	0	0	0	0	0	0	0	1	0	0	0	0	0	1	0	0	0	0	0	0
automated	Capture Rates Of Male Euglossine Bees Across A Human Intervention Gradient, Choco Region, Colombia	Otero, Jt; Sandin, Jc	2003	Biotropica	EN	Colombia	tropical	50-80	0	0	0	1	0	0	0	0	0	0	0	0	1	0	0	1	0	0	0	0	1	0	0	0	0	0	0	0	0	0	0	0	land cover	0	0	1	0	0	0	0	0
automated	Nocturnal Versus Diurnal Pollination Success In Isertia Laevis (Rubiaceae):: A Sphingophilous Plant Visited By Hummingbirds	Wolff, D; Braun, M; Liede, S	2003	Plant Biology	EN	Ecuador	tropical	1800-2100	0	0	1	0	0	0	0	0	0	0	0	0	1	1	1	0	1	1	1	1	0	0	0	1	0	0	0	0	0	0	0	0	0	0	1	0	0	0	0	0	0
automated	Reproductive Growth Of Passiflora Cincinnata Mast.	Aular, J.; Pares, J.; Iade, P.; Rodriguez, Y.	2004	Bioagro	ES	Venezuela	tropical	500	0	0	0	0	0	0	0	0	1	0	0	0	1	0	0	0	1	1	1	0	0	0	1	0	0	0	0	0	0	0	0	0	0	0	1	0	0	0	0	0	0
automated	Beetle Pollination And Fruit Predation Of Xanthosoma Daguense (Araceae) In An Andean Cloud Forest In Colombia	Garcia-Robledo, C; Kattan, G; Murcia, C; Quintero-Marín, P	2004	Journal Of Tropical Ecology	EN	Colombia	tropical	1900	0	0	1	0	0	0	0	0	0	0	0	0	0	1	1	0	1	1	1	1	0	1	1	0	0	0	1	0	0	0	0	0	0	0	1	0	1	0	0	0	0
automated	Nesting Biology Of A New High Andean Bee, Anthophora Walteri Gonzalez (Hymenoptera:Apidae:Anthophorini)	Gonzalez, Vh; Chavez, F	2004	Journal Of The Kansas Entomological Society	EN	Colombia	tropical	2500-2700	0	0	0	0	0	0	0	0	1	1	0	0	0	1	1	0	0	0	0	0	0	1	1	0	0	0	0	0	0	0	0	0	0	0	0	1	0	0	0	0	0
automated	Annual Dynamics Of Hummingbird-Flower Interactions In High Andean Ecosystems.	Gutiérrez, A; Rojas-Nossa, Sv; Stiles, Fg	2004	Ornitologia Neotropical	ES	Colombia	tropical	330-3950	1	0	1	0	0	0	0	0	0	0	0	0	0	1	1	0	0	1	0	1	0	1	1	1	0	0	0	0	0	0	0	0	0	0	0	0	0	0	0	0	0
automated	Hummingbird-Plant Interactions In Three Plant Communities Of The Southeastern Part Of Parque Nacional Natural Chiribiquete, Colombia.	Lasprilla, Lr; Sazima, M	2004	Ornitologia Neotropical	ES	Colombia	tropical	200-300	0	0	0	1	0	0	0	0	0	0	0	0	0	0	1	0	0	0	0	1	0	0	1	0	0	0	0	0	0	0	0	0	0	0	0	0	0	0	0	0	0
automated	The Hymenopterans Associated With An Agroforestry Plot Of Borojoa Patinoi, Cedrela Odorata, Apeiba Aspera And Inga Spectabilis At The Farm Of The University Of Choco, Municipality Of Lloro, Choco	Neita M., Jhon Cesar; Cortes V., Hernan; Madrigal C., Alejandro	2004	Revista Colombiana De Entomologia	ES	Colombia	tropical	90	0	0	0	0	0	0	0	0	0	0	1	0	1	1	1	0	0	1	0	1	1	1	0	0	0	0	0	0	0	0	0	0	0	0	0	1	0	0	0	0	0
automated	Unilateral Incompatibility In Capsicum (Solanaceae):: Occurrence And Taxonomic Distribution	Onus, An; Pickersgill, B	2004	Annals Of Botany	EN	Continental	continental	continental	0	0	0	0	0	0	0	0	0	0	0	NA	1	0	0	0	0	0	1	0	0	0	1	0	0	0	0	0	0	0	0	0	0	0	1	0	0	0	0	0	0
automated	Aspects Of Floral Biology In Papaya (Carica Papaya L.) Cv. Cartagena Roja In Lara State, Venezuela.	Pares-Martinez, J.; Linarez, R.; Arizaleta, M.; Melendez, L.	2004	Revista De La Facultad De Agronomia, Universidad Del Zulia	ES	Venezuela	tropical	NA	0	0	0	0	0	0	0	0	0	0	0	NA	0	1	0	0	0	1	0	0	0	0	1	0	0	0	0	0	0	0	0	0	0	0	1	0	0	0	0	0	0
automated	Are There Any Agricultural Effects On The Capture Rates Of Male Euglossine Bees (Apidae: Euglossini)?	Sandino, Jc	2004	Revista De Biologia Tropical	EN	Colombia	tropical	NA	0	0	0	0	0	0	0	0	1	0	1	0	1	0	0	1	0	0	0	0	1	0	0	0	0	0	0	0	0	0	0	0	land covers	0	0	1	0	0	0	0	0
automated	Breeding System Evolution In Tarasa (Malvaceae) And Selection For Reduced Pollen Grain Size In The Polyploid Species	Tate, Ja; Simpson, Bb	2004	American Journal Of Botany	EN	Continental	continental	continental	0	0	0	0	0	0	0	0	0	0	0	NA	1	0	0	0	0	0	1	0	0	0	1	0	0	0	0	0	0	1	0	0	0	0	1	0	0	0	0	0	0
automated	A Preliminary Phylogeny Of Loasaceae Subfam.: Loasoideae (Angiospermae: Cornales) Based On Trnl(Uaa) Sequence Data, With Consequences For Systematics And Historical Biogeography	Weigend, M; Gottschling, M; Hoot, S; Ackermann, M	2004	Organisms Diversity & Evolution	EN	Continental	continental	continental	0	0	0	0	0	0	0	0	0	0	0	NA	1	0	0	0	1	0	0	0	0	0	0	0	0	0	0	0	0	1	0	0	0	0	1	0	0	0	0	0	0
automated	Mating Patterns Of A Subdivided Population Of The Andean Oak (Quercus Humboldtii Bonpl., Fagaceae)	Fernández, Jf; Sork, Vl	2005	Journal Of Heredity	EN	Colombia	tropical	2400	0	0	1	0	0	0	0	0	1	0	0	0	1	0	0	1	0	0	0	0	0	0	0	0	0	0	0	0	1	0	0	0	0	0	1	0	0	0	0	0	0
automated	Equal And Opposite Effects Of Floral Offer And Spatial Distribution On Fruit Production And Predispersal Seed Predation In Xanthosoma Daguense (Araceae)	García-Robledo, C; Kattan, G; Murcia, C; Quintero-Marín, P	2005	Biotropica	EN	Colombia	tropical	1900	0	0	1	0	0	0	0	0	1	0	0	0	0	0	1	0	1	1	0	1	0	0	0	0	0	0	0	0	0	0	0	0	0	0	1	0	1	0	0	0	0
automated	Rapid Speciation And The Evolution Of Hummingbird Pollination In Neotropical Costus Subgenus Costus (Costaceae):: Evidence From Nrdna Its And Ets Sequences	Kay, Km; Reeves, Pa; Olmstead, Rg; Schemske, Dw	2005	American Journal Of Botany	EN	Continental	continental	continental	0	0	0	0	0	0	0	0	0	0	0	NA	1	0	0	0	0	0	0	0	0	0	0	0	0	0	0	0	0	1	0	0	0	0	1	0	0	0	0	0	0
automated	Physalis Peruviana L. And Physalis Philadelphica Lam. Palynological Characterization And Pollen Viability.	Lagos, T. C.; Caetano, C. M.; Vallejo, F. A.; Munoz, J. E.; Criollo, H.; Olaya, C.	2005	Agronomia Colombiana	ES	Colombia	tropical	1720-2669	0	0	0	0	0	0	0	0	0	0	0	NA	1	0	0	0	0	0	0	0	0	0	1	0	0	0	0	0	0	0	0	0	0	0	1	0	0	0	0	0	0
automated	Diversity Of Terrestrial Fauna Of Arthropoda At Jaboque Wetland, Bogota-Colombia	Sanchez-N, David; Amat-Garcia, German D.	2005	Caldasia	ES	Colombia	tropical	2600	0	0	1	0	0	0	0	0	0	0	0	0	1	0	1	0	0	0	0	1	1	0	0	0	0	0	0	0	0	0	0	0	0	0	0	0	0	0	0	0	0
automated	Evolution Of Suessenguthia (Acanthaceae) Inferred From Morphology, Aflp Data, And Its Rdna Sequences	Schmidt-Lebuhn, An; Kessler, M; Müller, J	2005	Organisms Diversity & Evolution	EN	Continental	continental	continental	0	0	0	0	0	0	0	0	0	0	0	NA	1	0	0	0	0	0	0	0	0	0	0	0	0	0	0	0	0	1	0	0	0	0	1	0	0	0	0	0	0
automated	Solanum Perlongistylum And S-Catilliflorum, New Endemic Peruvian Species Of Solanum, Section Basarthrum, Are Close Relatives Of The Domesticated Pepino, S-Muricatum	Anderson, G. J.; Martine, C. T.; Prohens, J.; Nuez, F.	2006	Novon	EN	Peru	tropical	NA	0	0	0	0	0	0	0	0	0	0	0	NA	1	0	0	0	1	0	0	0	0	0	0	0	0	0	0	0	0	1	0	0	0	0	1	0	0	0	0	0	0
automated	Time-Activity Budgets And Behaviour Of The Amazilia Hummingbird, Amazilia Amazilia (Apodiformes: Trochilidae) In An Urban Environment	Calvino-Cancela, M.	2006	Revista De Biologia Tropical	EN	Peru	tropical	101	0	0	0	0	0	0	0	0	0	1	0	0	0	0	1	0	0	0	0	1	0	0	0	0	0	0	0	0	0	0	0	0	0	0	0	0	0	0	0	0	0
automated	Inbreeding Depression And Heterosis For Yield And Its Components In Pumpkin Cucurbita Moschata Duch. Ex-Poir.	Espitia Camacho, M. M.; Vallejo Cabrera, F. A.; Baena Garcia, D.	2006	Revista - Facultad Nacional De Agronomia Medellin	ES	Colombia	tropical	1000	0	0	0	0	0	1	0	0	0	0	0	0	1	0	0	0	1	0	1	0	0	0	0	0	0	0	0	0	0	0	1	0	0	0	1	0	0	0	0	0	0
manual	Foraging Activity Of The Solitary Andean Bee, Anthophora Walteri (Hymenoptera: Apidae, Anthophorini)	Gonzalez, V. H., Mantilla, B., & Palacios, E.	2006	Revista Colombiana De Entomologia	EN	Colombia	tropical	2720	0	0	0	0	1	0	0	0	0	0	0	0	0	0	1	0	0	0	0	1	0	0	0	0	0	0	0	0	0	0	0	0	0	0	0	1	0	0	0	0	0
automated	Biología Reproductiva Y Asignación De Biomasa Floral En Solanum Gardneri Sendth. (Solanaceae): Una Especie Andromonoica	Hokche D, Omaira; Ramírez, Nelson	2006	Acta Botanica Venezuelica	ES	Venezuela	tropical	1050-1100	0	0	0	0	1	0	0	0	0	0	0	0	1	0	0	0	1	0	1	1	0	0	1	0	0	0	0	0	0	0	0	0	0	0	1	0	0	0	0	0	0
manual	Morphological Variation In Puya (Bromeliaceae): An Allometric Study	Hornung-Leoni, C., & Sosa, V.	2006	Plant Systematics And Evolution	EN	Continental	continental	continental	0	0	0	0	0	0	0	0	0	0	0	NA	1	0	0	0	1	0	0	0	0	0	0	0	0	0	0	0	0	0	0	0	0	0	1	0	0	0	0	0	0
automated	Differential Effects Of Avian Nectar-Robbing On Fruit Set Of Two Venezuelan Andean Cloud Forest Plants	Kjonaas, C; Rengifo, C	2006	Biotropica	EN	Venezuela	tropical	2150	0	0	1	0	0	0	0	0	0	0	0	0	0	0	1	0	0	0	1	1	0	0	0	0	0	0	0	0	0	0	0	0	0	0	0	0	0	0	0	0	0
manual	Nectar Bat Stows Huge Tongue In Its Rib Cage	Muchhala, N.	2006	Nature	EN	Ecuador	tropical	NA	0	0	1	0	0	0	0	0	0	0	0	0	1	0	1	0	0	0	0	1	1	0	0	0	0	0	0	1	0	0	0	0	0	0	0	0	0	0	0	0	0
automated	The Pollination Biology Of Burmeistera (Campanulaceae): Specialization And Syndromes	Muchhala, Nathan	2006	American Journal Of Botany	EN	Ecuador	tropical	300-2600	0	0	1	0	0	0	0	0	0	0	0	0	1	0	1	0	1	0	0	1	0	0	1	0	0	0	0	0	0	0	0	0	0	0	1	0	0	0	0	0	0
automated	Economic Evaluation Of Pollination Services Comparing Coffee Landscapes In Ecuador And Indonesia	Olschewski, Roland; Tscharntke, Teja; Benitez, Pablo C.; Schwarze, Stefan; Klein, Alexandra-Maria	2006	Ecology And Society	EN	Ecuador	tropical	300	0	0	0	1	0	0	0	0	1	0	0	0	0	0	0	1	0	0	0	0	0	0	0	0	0	0	0	0	0	0	0	0	market analyses, interviews	0	1	0	0	0	0	0	0
automated	One Size Fits All:: Corolla Compression In Aphelandra Runcinata (Acanthaceae), An Adaptation To Short-Billed Hummingbirds	Rengifo, Carlos; Cornejo, Luis; Akirov, Ivan	2006	Journal Of Tropical Ecology	EN	Venezuela	tropical	2200-2250	0	0	1	0	0	0	0	0	0	0	0	0	1	0	1	0	0	0	1	1	0	0	1	1	0	0	0	0	0	0	0	0	0	0	1	0	0	0	0	0	0
automated	Morphological Constraints And Nectar Robbing In Three Andean Bumble Bee Species (Hymenoptera, Apidae, Bombini)	Riveros, Andre J.	2006	Caldasia	EN	Colombia	tropical	2800	0	0	0	0	0	0	0	0	0	0	0	NA	1	0	1	0	1	0	0	1	1	0	0	0	0	0	0	0	0	0	0	0	0	0	1	1	0	0	0	0	0
automated	Phylogenetics Of The Florally Diverse Andean Clade Iochrominae (Solanaceae)	Smith, Stacey Dewitt; Baum, David A.	2006	American Journal Of Botany	EN	Continental	continental	continental	0	0	0	0	0	0	0	0	0	0	0	NA	1	0	0	0	1	0	0	0	0	0	0	0	0	0	0	0	0	1	0	0	0	0	1	0	0	0	0	0	0
automated	Contrasting Responses Of Bee Communities To Coffee Flowering At Different Spatial Scales	Veddeler, D; Klein, Am; Tscharntke, T	2006	Oikos	EN	Ecuador	tropical	100-550	0	0	0	1	0	0	0	0	0	0	0	0	0	0	1	0	0	0	0	1	0	0	0	0	0	0	0	0	0	0	0	0	0	0	1	1	0	0	0	0	0
automated	Extrafloral Nectar Feeding By Strymon Jacqueline Nicolay & Robbins, 2005 (Lepidoptera: Lycaenidae: Eumaeini).	Vila, Roger; Eastwood, Rod	2006	Revista Peruana De Biología	EN	Peru	tropical	460-1300	0	0	0	0	0	0	1	0	0	0	0	0	0	0	1	0	0	0	0	1	0	0	0	0	0	0	0	0	0	0	0	0	0	0	1	0	0	1	0	0	0
automated	Evolution Of Funnel-Revolver Flowers And Ornithophily In Nasa (Loasaceae)	Weigend, M; Gottschling, M	2006	Plant Biology	EN	Continental	continental	continental	0	0	0	0	0	0	0	0	0	0	0	NA	1	0	1	0	1	0	0	1	0	0	0	0	0	0	0	0	0	1	0	0	0	0	1	0	0	0	0	0	0
automated	Hummingbird Pollination In Salvia Haenkei (Lamiaceae) Lacking The Typical Lever Mechanism	Wester, P; Classen-Bockhoff, R	2006	Plant Systematics And Evolution	EN	Bolivia	tropical	3000-3200	0	1	0	0	0	0	0	0	0	0	0	0	1	0	1	0	1	0	0	1	1	0	0	1	0	0	0	0	0	0	0	0	0	0	1	0	0	0	0	0	0
automated	Effect Of Bombus Atratus (Hymenoptera: Apidae) On Tomato Production (Lycopersicon Esculentum Mill.) In Greenhouse In Bogota Plateau, Colombia.	Aldana, J.; Cure, J. R.; Almanza, M. T.; Vecil, D.; Rodriguez, D.	2007	Agronomia Colombiana	ES	Colombia	tropical	2600	0	0	0	0	0	0	0	0	1	0	0	0	0	0	1	0	1	0	1	0	0	0	0	0	0	0	0	0	0	0	0	0	0	0	1	1	0	0	0	0	0
automated	Phylogenetic Relationships And Ecological Speciation In The Mistletoe Tristerix (Loranthaceae):: The Influence Of Pollinators, Dispersers, And Hosts	Amico, Guillermo C.; Vidal-Russell, Romina; Nickrent, Daniell L.	2007	American Journal Of Botany	EN	Continental	continental	continental	0	0	0	0	0	0	0	0	0	0	0	NA	1	0	0	0	1	0	0	0	0	0	0	0	0	0	0	0	0	1	0	0	0	0	1	0	0	0	0	0	0
manual	Caveats To Quantifying Ecosystem Services: Fruit Abortion Blurs Benefits From Crop Pollination	Bos, M. M., Veddeler, D., Bogdanski, A. K., Klein, A. M., Tscharntke, T., Steffan-Dewenter, I., & Tylianakis, J. M.	2007	Ecological Applications	EN	Ecuador	tropical	260	0	0	0	0	0	0	0	0	1	0	0	0	0	0	1	1	0	0	1	0	0	0	0	0	0	0	0	0	0	0	0	0	0	0	1	0	0	0	0	0	0
automated	Non-Pollinating Fig Wasps Associated With Ficus Andicola (Moraceae) In The Central Andes Of Colombia	Cardona, William; De Ulloa, Patricia Chacon; Kattan, Gustavo	2007	Revista Colombiana De Entomologia	ES	Colombia	tropical	1800-2100	0	0	1	0	0	0	0	0	0	0	1	0	0	0	1	0	0	1	0	1	0	0	0	0	0	0	0	0	0	0	0	0	0	0	1	1	0	0	0	0	0
automated	Pollination Ecology Of Justicia Rusbyi (Acanthaceae), A Common Understory Plant In A Tropical Mountain Forest In Eastern Bolivia	Doell, Stefanie; Hensen, Isabell; Schmidt-Lebuhn, Alexander N.; Kessler, Michael	2007	Plant Species Biology	EN	Bolivia	tropical	950-1350	0	0	1	1	1	1	0	0	0	0	0	0	0	0	1	0	0	0	0	1	0	0	0	1	0	0	0	0	0	0	0	0	0	0	1	0	0	0	0	0	0
automated	Growth Rates, Reproductive Phenology, And Pollination Ecology Of Espeletia Grandiflora (Asteraceae), A Giant Andean Caulescent Rosette	Fagua, J. C.; Gonzalez, V. H.	2007	Plant Biology	EN	Colombia	tropical	3200	1	0	0	0	0	0	0	0	0	0	0	0	1	1	0	0	1	1	0	1	0	0	0	0	0	0	0	0	0	0	0	0	0	0	1	0	0	0	0	0	0
automated	Xylose In The Nectar Of Puya Raimondii (Bromeliaceae), The Queen Of The Puna	Hornung-Leoni, Claudia; Sosa, Victoria; Lopez, Mercedes G.	2007	Biochemical Systematics And Ecology	EN	Peru	tropical	3600-6000	0	1	0	0	0	0	0	0	0	0	0	0	1	0	0	0	0	0	0	0	0	0	0	1	0	0	0	0	0	0	0	0	0	0	1	0	0	0	0	0	0
manual	Adaptive Trade-Off In Floral Morphology Mediates Specialization For Flowers Pollinated By Bats And Hummingbirds	Muchhala, N.	2007	American Naturalist	EN	Ecuador	tropical	2000-2400	0	0	1	0	0	0	0	0	0	0	0	0	1	0	1	0	1	0	0	0	1	0	1	0	0	0	0	1	0	0	0	0	0	0	1	0	0	0	0	0	0
automated	Character Displacement Among Bat-Pollinated Flowers Of The Genus Burmeistera:: Analysis Of Mechanism, Process And Pattern	Muchhala, Nathan; Potts, Matthew D.	2007	Proceedings Of The Royal Society B-Biological Sciences	EN	Ecuador	tropical	NA	0	0	1	0	0	0	0	0	0	0	0	0	1	0	1	0	1	0	0	0	1	0	0	0	0	0	0	1	0	0	0	0	0	0	1	0	0	0	0	0	0
automated	Reproductive Biology And Mating System Estimates Of Two Andean Melocacti, Melocactus Schatzlii And M-Andinus (Cactaceae)	Nassar, Jafet M.; Ramirez, Nelson; Lampo, Margarita; Gonzalez, Jose Antonio; Casado, Roberto; Nava, Francisco	2007	Annals Of Botany	EN	Venezuela	tropical	760-1710	0	0	0	0	0	0	1	0	0	0	0	0	1	1	1	0	1	1	1	1	0	0	0	0	0	0	0	0	0	0	0	0	0	0	1	0	0	0	0	0	0
automated	Stingless Bees (Hymenoptera: Apidae: Meliponini) In Oriental Mountains Cementeries [Cemeteries] From Colombia.	Nates-Para, Guiomar; Rodriguez-C., Angela; Velez, E. Danny	2007	Acta Biologica Colombiana	ES	Colombia	tropical	467-1503	0	0	1	0	0	0	0	0	0	0	0	0	1	0	0	1	0	0	0	0	1	0	0	0	0	0	0	0	0	0	0	0	0	0	0	1	0	0	0	0	0
automated	Adaptation Of Floral Traits And Mating System To Pollinator Unpredictibility:: The Case Of Disterigma Stereophyllum (Ericaceae) In Southwestern Colombia	Navarro, L.; Ayensa, G.; Guitian, P.	2007	Plant Systematics And Evolution	EN	Colombia	tropical	1200-2000	0	0	1	0	0	0	0	0	0	0	0	0	1	1	0	0	1	1	1	0	0	0	1	1	0	0	0	0	0	0	0	0	0	0	1	0	0	0	0	0	0
automated	Nectar Of Puya Species Like Resource For High Andean Hummingbirds Of Ancash, Peru	Salinas, Letty; Arana, Cesar; Suni, Mery	2007	Revista Peruana De Biología	ES	Peru	tropical	3001	0	1	0	0	0	0	0	0	0	0	0	0	0	0	1	0	0	0	0	1	0	0	1	0	0	0	0	0	0	0	0	0	0	0	1	0	0	0	0	0	0
automated	Consequences Of The Pollination System On Genetic Structure And Patterns Of Species Distribution In The Andean Genus Polylepis (Rosaceae):: A Comparative Study	Schmidt-Lebuhn, A. N.; Seltmann, P.; Kessler, M.	2007	Plant Systematics And Evolution	EN	Continental	continental	continental	0	0	0	0	0	0	0	0	0	0	0	NA	1	0	0	0	0	0	0	0	0	0	0	0	0	0	0	0	1	1	0	0	0	0	1	0	0	0	0	0	0
automated	Systematics Of Iochrominae (Solanaceae): Patterns In Floral Diversity And Interspecific Crossability	Smith, Stacey Dewitt; Baum, David A.	2007	Proceedings Of The Vith International Solanaceae Conference, Solanaceae Vi: Genomics Meets Biodiversity	EN	Continental	continental	continental	0	0	0	0	0	0	0	0	0	0	0	NA	1	0	0	0	1	0	1	0	0	0	0	0	0	0	0	0	0	1	0	0	0	0	1	0	0	0	0	0	0
automated	Floral Diversity And Pollen Transfer Mechanisms In Bird-Pollinated Salvia Species	Wester, Petra; Classen-Bockhoff, Regine	2007	Annals Of Botany	EN	Bolivia	tropical	NA	0	0	0	0	0	0	0	0	0	1	0	0	1	0	1	0	1	0	0	1	0	0	1	1	0	0	0	0	0	0	0	0	0	0	1	0	0	0	0	0	0
automated	Evolution Of Flower Morphology, Pollen Dimorphism, And Nectar Composition In Arcytophyllum, A Distylous Genus Of Rubiaceae	Wolff, Doris; Liede-Schumann, Sigrid	2007	Organisms Diversity & Evolution	EN	Ecuador, Peru	tropical	NA	0	0	0	0	0	0	0	0	0	0	0	0	1	0	0	0	1	0	0	1	0	0	1	1	0	0	0	0	0	1	0	0	0	0	1	0	0	0	0	0	0
automated	Abejas Visitantes De Aspilia Tenella (Kunth) S. F. Blake (Asteraceae): Comportamiento De Forrajeo Y Cargas Polínicas	Aguilar Sierra, Clara Isabel; Smith Pardo, Allan Henry	2008	Revista Facultad Nacional De Agronomía Medellín	ES	Colombia	tropical	941-1100	0	0	1	1	0	0	0	0	0	0	0	0	0	0	1	0	0	0	0	1	0	0	1	0	0	0	0	0	0	0	0	0	animal behaviour	0	0	1	0	0	0	0	0
automated	Phenological Variations Of Species Podocarpaceae In Dry Season In The Yungas (Cochabamba, Bolivia).	Ayma-Romay, A. I.; Sanzetenea, E. S.	2008	Ecología En Bolivia	ES	Bolivia	tropical	2680-3192	0	0	1	0	0	0	0	0	0	0	0	0	0	1	0	0	0	1	0	0	0	0	0	0	0	0	0	0	0	0	0	0	0	0	1	0	0	0	0	0	0
automated	Outbreeding Depression And Reproductive Biology Of Nymphaea Ampla (Salisb.) Dc. (Nymphaeaceae)	Barrios, Yeni; Ramirez, Nelson	2008	Acta Botanica Venezuelica	ES	Venezuela	tropical	0	0	0	0	1	0	0	0	0	0	0	0	0	1	1	0	0	1	1	1	1	0	0	0	0	0	0	0	0	0	0	0	0	0	0	1	0	0	0	0	0	0
automated	Citogenética De Especies De Vasconcellea (Caricaceae)	Caetano, Creucí Maria; Lagos Burbano, Túlio César; Sandoval Sierra, Claudia Lorena; Posada Tique, César Augusto; Caetano Nunes, Diego Geraldo	2008	Acta Agronómica	ES	Colombia, Ecuador	tropical	NA	0	0	0	0	0	0	0	0	0	0	0	0	1	0	0	0	1	0	0	0	0	0	1	0	0	0	0	0	0	0	1	0	0	0	1	0	0	0	0	0	0
automated	Cytological Mechanisms Of 2N Pollen Formation In The Wild Potato Solanum Okadae And Pollen-Pistil Relations With The Cultivated Potato, Solanum Tuberosum	Camadro, Elsa Lucila; Saffarano, Sandra Karina; Espinillo, Juan Carlos; Castro, Mateo; Simon, Phillip W.	2008	Genetic Resources And Crop Evolution	EN	Bolivia, Argentina	tropical, temperate	2200-4600	0	0	0	0	0	0	0	0	0	0	0	Greenhouse	1	0	0	0	1	0	0	0	0	0	1	0	0	0	0	0	0	0	0	0	0	0	1	0	0	0	0	0	0
automated	Effect Of Cross-Pollination In 'Criolla' Olives: A Typical Cultivar Of Peru	Castillo-Llanque, F. F. J.; Casilla, E. M.; Baumann, H.	2008	Proceedings Of The Fifth International Symposium On Olive Growing, Vols 1 And 2	EN	Peru	tropical	NA	0	0	0	0	0	0	0	0	1	0	0	0	1	0	0	0	1	0	1	0	0	0	0	0	0	0	0	0	0	0	0	0	0	0	1	0	0	0	0	0	0
automated	Genetic Improvement And Mating System Oft The Camu Camu Shrub In The Peruvian Amazon	Cruz, Carlos Oliva; Vilela De Resende, Marcos Deon	2008	Revista Brasileira De Fruticultura	ES	Peru	tropical	NA	0	0	0	0	0	0	0	0	0	0	1	0	1	0	0	0	1	1	1	0	0	0	0	0	0	0	0	0	0	0	0	0	0	0	1	0	0	0	0	0	0
automated	A New Species Of High Mountain Andean Fig Wasp (Hymenoptera: Agaonidae) With A Detailed Description Of Its Life Cycle	Jansen-G., Sergio; Sarmiento, Carlos E.	2008	Symbiosis	EN	Colombia	tropical	2600	0	0	0	0	0	0	0	0	0	1	0	0	1	0	0	0	0	0	0	0	1	1	0	0	0	0	0	0	0	0	0	0	0	0	0	1	0	0	0	0	0
automated	Biología Reproductiva De La Uchuva	Lagos B., Tulio César; Vallejo Cabrera, Franco Alirio; Criollo Escobar, Hernando; Muñoz Flórez, Jaime Eduardo	2008	Acta Agronómica	ES	Colombia	tropical	2820	0	0	0	0	0	0	0	0	0	0	0	Greenhouse	1	1	0	0	1	1	1	0	0	0	1	0	0	0	0	0	0	0	0	0	0	0	1	0	0	0	0	0	0
automated	Genetic Structure In Remnant Populations Of An Endangered Andean Magnolia	Lopez-A, Diana M.; Bock, Brian C.; Bedoya, Gabriel	2008	Biotropica	EN	Colombia	tropical	2100-2300	0	0	1	0	0	0	0	0	0	0	0	0	1	0	0	1	1	0	0	0	0	0	0	0	0	0	0	0	1	0	0	0	0	0	1	0	0	0	0	0	0
automated	Studies In Labiatae - Vi. Hybridization In The Genus Salvia In Colombia And The Horticultural Relevance	Luis Fernandez-Alonso, Jose	2008	Caldasia	ES	Colombia	tropical	2600	0	0	0	0	0	0	0	0	0	0	0	NA	1	1	0	0	1	1	0	0	0	0	0	0	0	0	0	0	0	0	0	0	0	0	1	0	0	0	0	0	0
automated	Revision Of Ring-Gentians (Symbolanthus, Gentianaceae) From Bolivia, Ecuador And Peru, With A First Assessment Of Conservation Status	Molina, Jeanmaire; Struwe, Lena	2008	Systematics And Biodiversity	EN	Continental	continental	continental	0	0	0	0	0	0	0	0	0	0	0	NA	1	0	0	1	1	0	0	0	0	0	0	0	0	0	0	0	0	0	0	0	0	0	1	0	0	0	0	0	0
automated	Functional Significance Of Interspecific Variation In Burmeistera Flower Morphology:: Evidence From Nectar Bat Captures In Ecuador	Muchhala, Nathan	2008	Biotropica	EN	Ecuador	tropical	1600-2800	0	0	0	0	0	0	0	0	0	0	0	NA	1	0	1	0	0	0	0	0	1	0	1	0	0	0	0	0	0	0	0	0	0	0	1	0	0	0	0	0	0
automated	Effect Of Landscape Change On The Structure Of The Sting-Less Bee Community (Hymenoptera: Apidae) In Meta, Colombia	Nates-Parra, Guiomar; Palacios, Eliana; Parra-H, Alejandro	2008	Revista De Biologia Tropical	ES	Colombia	tropical	570-660	0	0	0	1	0	0	0	0	0	0	0	0	0	0	0	1	0	0	0	0	0	0	0	0	0	0	0	0	0	0	0	1	0	0	0	1	0	0	0	0	0
automated	Pollination Ecology Of Disterigma Stereophyllum (Ericaceae) In South-Western Colombia	Navarro, L.; Guitian, P.; Ayensa, G.	2008	Plant Biology	EN	Colombia	tropical	1200-2100	0	0	1	0	0	0	0	0	0	0	0	0	0	0	1	0	0	0	0	1	0	0	1	1	0	0	0	0	0	0	0	0	0	0	1	0	0	0	0	0	0
automated	Biología Reproductiva Y Ecología De La Polinización De La Palma Milpesos Oenocarpus Bataua En Los Andes Colombianos	Núñez-Avellaneda, Luis Alberto; Rojas-Robles, Rosario	2008	Caldasia	ES	Colombia	tropical	925-1100	0	0	1	0	0	0	0	0	0	0	0	0	1	1	1	0	1	1	1	1	0	1	0	0	1	0	0	0	0	0	0	0	0	0	1	0	0	0	0	0	0
automated	Geographic Variation In Floral Scent Of Echinopsis Ancistrophora (Cactaceae);: Evidence For Constraints On Hawkmoth Attraction	Schlumpberger, Boris O.; Raguso, Robert A.	2008	Oikos	EN	Bolivia, Argentina	tropical, temperate	1400-2730	0	0	0	0	0	0	1	0	0	0	0	0	1	0	0	0	0	0	0	0	0	0	0	0	1	0	0	1	0	0	0	0	0	0	1	0	0	0	0	1	0
automated	Comparative Pollination Biology Of Sympatric And Allopatric Andean Iochroma (Solanaceae)	Smith, Slacey Dewitt; Hall, Steven J.; Izquierdo, Pablo R.; Baum, David A.	2008	Annals Of The Missouri Botanical Garden	EN	Ecuador, Peru	tropical	2200-2900	0	0	0	0	0	0	0	0	1	0	0	0	1	0	1	0	0	0	0	1	0	0	1	1	0	0	1	0	0	0	0	0	0	0	1	0	0	0	0	0	0
automated	The Role Of Pollinator Shifts In The Floral Diversification Of Iochroma (Solanaceae)	Smith, Stacey Dewitt; Ane, Cecile; Baum, David A.	2008	Evolution	EN	Continental	continental	continental	0	0	0	0	0	0	0	0	0	0	0	NA	1	0	0	0	1	0	0	0	0	0	0	1	0	0	0	0	0	1	0	0	0	0	1	0	0	0	0	0	0
automated	The Contribution Of Non-Managed Social Bees To Coffee Production: New Economic Insights Based On Farm-Scale Yield Data	Veddeler, Dorthe; Olschewski, Roland; Tscharntke, Teja; Klein, Alexandra-Maria	2008	Agroforestry Systems	EN	Ecuador	tropical	100-550	0	0	0	0	0	0	0	0	1	0	1	0	0	0	1	1	1	0	0	1	0	0	0	0	0	0	0	0	0	0	0	0	land cover, revenues	0	1	1	0	0	0	0	0
automated	Pollination Ecology Of Ecuadorian Asclepiadoideae (Apocynaceae): How Generalized Are Morphologically Specialized Flowers?	Wolff, Doris; Meve, Ulrich; Liede-Schumann, Sigrid	2008	Basic And Applied Ecology	EN	Ecuador	tropical	1800-3200	0	0	1	0	0	0	0	0	0	0	0	0	1	1	1	0	1	1	0	1	0	0	0	0	0	0	0	0	0	0	0	0	0	0	1	0	0	0	0	0	0
automated	Bees Visiting Mimosa Pigra L. (Mimosaceae): Foraging Behavior And Pollen Loads.	Aguilar Sierra, Clara Isabel; Smith Pardo, Allan Henry	2009	Acta Biologica Colombiana	ES	Colombia	tropical	941-1100	0	0	1	1	0	0	0	0	0	0	0	0	0	0	1	0	0	0	0	0	0	0	1	0	0	0	0	0	0	0	0	0	0	0	0	1	0	0	0	0	0
automated	Diet Of Nectarivorous Bats From The National Park Cerros De Amotape, Tumbes	Arias, Edith; Cadenillas, Richard; Pacheco, Victor	2009	Revista Peruana De Biología	EN	Peru	tropical	NA	0	0	0	0	0	1	0	0	0	0	0	0	0	0	1	0	0	0	0	0	0	0	1	0	0	0	0	0	0	0	0	0	0	0	0	0	0	0	0	0	0
automated	Gene Transfer Of Earliness And Cold Tolerance To Hybrid Mayze Population In The Highland Andes Of Southern Peru	Chavez, Rene; Schmidt, Walter; Gutierrez, Gabriela	2009	Idesia	ES	Peru	tropical	2500-4000	0	1	0	0	0	0	0	0	0	0	0	0	1	0	0	0	1	1	0	0	0	0	0	0	0	0	0	0	0	0	1	0	0	0	1	0	0	0	0	0	0
automated	New Insights Into The Phylogenetic Relationships, Character Evolution, And Phytogeographic Patterns Of Calceolaria (Calceolariaceae)	Cosacov, Andrea; Sersic, Alicia N.; Sosa, Victoria; Arturo De-Nova, J.; Nylinder, Stephan; Cocucci, Andrea A.	2009	American Journal Of Botany	EN	Continental	continental	continental	0	0	0	0	0	0	0	0	0	0	0	NA	1	0	0	0	1	0	0	0	0	0	0	0	0	0	0	0	0	1	0	0	0	0	1	0	0	0	0	0	0
automated	New Andean Bee Species Of Chilicola Spinola (Hymenoptera: Colletidae, Xeromelissinae) With Notes On Their Biology	Gonzalez, Victor H.; Giraldo, Catalina	2009	Caldasia	EN	Colombia	tropical	2600-3170	1	0	0	0	0	0	0	0	0	0	0	0	1	0	0	0	0	0	0	0	1	0	1	0	0	0	0	0	0	1	0	0	0	0	0	1	0	0	0	0	0
automated	Reproductive And Recruitment Traits As Indicators Of The Invasive Potential Of Kalanchoe Daigremontiana (Crassulaceae) And Stapelia Gigantea (Apocynaceae) In A Neotropical Arid Zone	Herrera, I.; Nassar, J. M.	2009	Journal Of Arid Environments	EN	Venezuela	tropical	950	0	0	0	0	1	0	1	0	0	0	0	0	1	1	1	1	1	1	1	1	0	0	0	1	0	0	0	0	0	0	0	0	0	0	1	0	0	0	0	0	0
automated	Floral Phenology And Flower Visitors In Drimys Granadensis L.F. (Winteraceae)	Marquinez, Xavier; Sarmiento, Rodrigo; Lara, Katherine	2009	Acta Biologica Colombiana	ES	Colombia	tropical	2808	0	0	1	0	0	0	0	0	0	0	0	0	0	1	1	0	0	1	0	1	0	0	0	0	0	0	0	0	0	0	0	0	0	0	1	0	0	0	0	0	0
automated	Phylogeny, Biogeography, And Recurrent Evolution Of Divergent Bill Types In The Nectar-Stealing Flowerpiercers (Thraupini: Diglossa And Diglossopis)	Mauck, William M., Iii; Burns, Kevin J.	2009	Biological Journal Of The Linnean Society	EN	Continental	continental	continental	0	0	0	0	0	0	0	0	0	0	0	NA	1	0	0	0	0	0	0	0	1	0	0	0	0	0	0	0	0	1	0	0	0	0	0	0	0	0	0	0	0
automated	Flowering And Fructification Phenology In Macadamia Integrifolia.	Montes Rojas, C.; Villegas Garcia, C.; Lozano Munoz, M. E.; Garzon Rojas, L. D.	2009	Acta Agronómica	ES	Colombia	tropical	1850	0	0	0	0	0	0	0	0	1	0	0	0	1	1	0	0	1	1	0	0	0	0	0	0	0	0	0	0	0	0	0	0	0	0	1	0	0	0	0	0	0
automated	Going To Great Lengths: Selection For Long Corolla Tubes In An Extremely Specialized Bat-Flower Mutualism	Muchhala, Nathan; Thomson, James D.	2009	Proceedings Of The Royal Society B-Biological Sciences	EN	Ecuador	tropical	2000-2400	0	0	1	0	0	0	0	0	0	0	0	0	1	0	1	0	1	0	0	1	1	0	1	0	0	0	0	1	0	0	0	0	0	0	1	0	0	0	0	0	0
automated	Effect Of Inbreeding On The Quality Traits Of Squash Fruit.	Ortiz Grisales, S.; Baena Garcia, D.; Vallejo Cabrera, F. A.	2009	Acta Agronómica	ES	Colombia	tropical	1100	0	0	1	0	0	0	0	0	0	0	0	0	1	0	0	0	1	1	0	0	0	0	0	0	0	0	0	0	0	0	0	0	0	0	1	0	0	0	0	0	0
automated	Studies On The Pollination Biology Of The Tropical Forage Legume Shrub Cratylia Argentea	Bystricky, Maria; Schultze-Kraft, Rainer; Peters, Michael	2010	Tropical Grasslands	EN	Colombia	tropical	965	0	0	0	0	0	0	0	0	1	0	0	0	1	0	1	0	0	0	1	1	0	0	0	0	0	0	0	0	0	0	0	0	0	0	1	0	0	0	0	0	0
automated	Floral Development, Stigma Receptivity And Pollen Viability In Eight Nolana (Solanaceae) Species	Douglas, Amy C.; Freyre, Rosanna	2010	Euphytica	EN	Peru, Chile	tropical, temperate	0-890	0	0	0	0	0	0	1	0	0	1	0	0	1	1	0	0	1	1	1	0	0	0	1	0	0	0	0	0	0	0	0	0	0	0	1	0	0	0	0	0	0
manual	The Evolution Of Cayaponia (Cucurbitaceae): Repeated Shifts From Bat To Bee Pollination And Long‐Distance Dispersal To Africa 2–5 Million Years Ago	Duchen, Renner	2010	American Journal Of Botany	EN	Continental	continental	continental	0	0	0	0	0	0	0	0	0	0	0	NA	1	0	0	0	1	0	0	0	0	0	0	0	0	0	0	0	0	1	0	0	0	0	1	0	0	0	0	0	0
manual	Lord Of The Flies: Pollination Of Dracula Orchids	Endara, L., Grimaldi, D., & Roy, B.	2010	Lankesteriana	EN	Ecuador	tropical	1200-2200	0	0	1	1	0	0	0	0	0	0	0	0	1	0	1	0	1	0	0	1	0	0	0	1	0	0	0	0	0	0	0	0	0	0	1	0	0	0	0	0	0
automated	Population Genetic Diversity And Structure Of Pilosocereus Tillianus (Cactaceae, Cereeae), A Columnar Cactus Endemic To The Venezuelan Andes	Figueredo, C. J.; Nassar, J. M.; Garcia-Rivas, A. E.; Gonzalez-Carcacia, J. A.	2010	Journal Of Arid Environments	EN	Venezuela	tropical	730	0	0	0	0	0	0	1	0	0	0	0	0	1	0	0	0	0	0	0	0	0	0	0	0	0	0	0	0	1	0	0	0	0	0	1	0	0	0	0	0	0
automated	Restoration Of Plant-Pollinator Interactions: Pollination Neighborhood And Asymmetric Pollen Flow Between Restored Habitats In A Beetle-Pollinated Aroid	Garcia-Robledo, Carlos	2010	Restoration Ecology	EN	Colombia	tropical	1750-2250	0	0	1	0	0	0	0	0	0	0	1	0	0	0	1	1	1	0	0	1	0	0	0	0	0	0	1	0	0	0	0	0	process modelling	0	1	0	1	0	0	0	0
manual	Ecological Niche Modeling And Geographical Distribution Of Pollinator And Plants: A Case Study Of Peponapis Fervens (Smith, 1879)(Eucerini: Apidae) And Cucurbita Species (Cucurbitaceae)	Giannini, T. C., Saraiva, A. M., & Alves-Dos-Santos, I.	2010	Ecological Informatics	EN	Continental	continental	continental	0	0	0	0	0	0	0	0	0	0	0	NA	0	0	1	0	0	0	0	0	0	0	0	0	0	0	0	0	0	0	0	1	0	0	1	0	0	0	0	0	0
automated	Spiders Associated With The Flowering Of Drimys Granadensis (Winteraceae)	Marquinez, Xavier; Cepeda, Juliana; Lara, Katherine; Sarmiento, Rodrigo	2010	Revista Colombiana De Entomologia	ES	Colombia	tropical	2808	0	0	1	0	0	0	0	0	0	0	0	0	0	0	1	0	0	0	0	1	0	0	0	0	0	0	0	0	0	0	0	0	0	0	1	0	0	0	0	0	1
automated	Grias Purpuripetala (Lecythidaceae), A New Purple-Flowered Species From Southern Colombia	Mori, Scott A.; Garcia-Gonzalez, J. D.; Angel, S. P.; Alvarado, C.	2010	Brittonia	EN	Colombia	tropical	1350	0	0	1	0	0	0	0	0	0	0	0	0	1	0	0	0	1	0	0	0	0	0	0	0	0	0	0	0	0	0	0	0	0	0	1	0	0	0	0	0	0
automated	Patterns Of Contemporary Phenotypic Selection And Flower Integration In The Hummingbird-Pollinated Nicotiana Glauca Between Populations With Different Flower-Pollinator Combinations	Nattero, Julieta; Sersic, Alicia N.; Cocucci, Andrea A.	2010	Oikos	EN	Bolivia	tropical	2850	0	0	0	0	1	0	0	0	0	0	0	0	0	0	1	0	1	0	0	1	0	0	0	0	0	0	0	0	0	0	0	0	0	0	1	0	0	0	0	0	0
automated	Pollination Systems Of Five Species Of Orchids Growing Under Greenhouse Conditions.	Quiroga, D.; Martinez, M.; Larrea-Alcazar, D. M.	2010	Ecología En Bolivia	ES	Bolivia	tropical	NA	0	0	0	0	0	0	0	0	0	0	0	Greenhouse	1	0	0	0	0	0	1	0	0	0	0	0	0	0	0	0	0	0	0	0	0	0	1	0	0	0	0	0	0
automated	Natural Enemy Diversity Reduces Temporal Variability In Wasp But Not Bee Parasitism	Veddeler, Dorthe; Tylianakis, Jason; Tscharntke, Teja; Klein, Alexandra-Maria	2010	Oecologia	EN	Ecuador	tropical	100-550	0	0	0	0	0	0	0	0	1	0	1	0	1	0	1	0	1	0	0	0	1	0	0	0	0	0	0	0	0	0	0	0	land cover	0	0	1	0	0	0	0	0
automated	Reloading The Revolver - Male Fitness As A Simple Explanation For Complex Reward Partitioning In Nasa Macrothyrsa (Loasaceae, Cornales)	Weigend, Maximilian; Ackermann, Markus; Henning, Tilo	2010	Biological Journal Of The Linnean Society	EN	Peru	tropical	2681	0	0	1	0	0	0	0	0	1	0	0	0	1	1	1	0	1	1	1	1	0	0	1	1	0	0	0	0	0	0	0	0	0	0	1	0	0	0	0	0	0
automated	Are Deception-Pollinated Species More Variable Than Those Offering A Reward?	Ackerman, James D.; Cuevas, Ana A.; Hof, David	2011	Plant Systematics And Evolution	EN	Ecuador	tropical	NA	0	0	0	0	0	0	0	0	0	0	0	0	1	0	0	0	1	0	0	0	0	0	0	0	1	0	0	0	0	0	0	0	0	0	1	0	0	0	0	0	0
automated	Trophic Composition Of The Insect Community In Two Livestock Production Agroecosystems With Leucaena Leucocephala (Lam.) De Wit And Panicum Maximum Jacq.	Alonso, O.; Lezcano, J. C.; Suris, M.	2011	Pastos Y Forrajes	ES	Peru	tropical	NA	0	0	0	0	0	0	0	0	0	0	1	0	1	0	0	0	0	0	0	0	0	1	0	0	0	0	0	0	0	0	0	0	0	0	0	0	0	0	0	0	0
automated	Floral And Reproductive Biology Of The Gulupa Passiflora Edulis Sims F. Edulis	Angel-Coca, Catalina; Nates-Parra, Guiomar; Ospina-Torres, Rodulfo; Melo Ortiz, Carlos Daniel; Amaya-Marquez, Marisol	2011	Caldasia	ES	Colombia	tropical	1657	0	0	0	0	0	0	0	0	1	0	0	0	0	1	1	0	1	1	1	0	0	0	1	1	0	0	0	0	0	0	0	0	0	0	1	0	0	0	0	0	0
automated	Genetic Insights Into The Historical Distribution Of Polylepis Pauta (Rosaceae) In The Northeastern Cordillera Oriental Of Ecuador	Aragundi, Sheika; Hamrick, J. L.; Parker, Kathleen C.	2011	Conservation Genetics	EN	Ecuador	tropical	3500-4000	0	0	1	0	0	0	0	0	0	0	0	0	1	0	0	1	0	0	0	0	0	0	0	0	0	0	0	0	1	0	0	0	0	0	1	0	0	0	0	0	0
automated	Palynological Evaluation Of Bee Pollen Load Batches From The Venezuelan Andes Of Misinta	Barth, Ortrud M.; De Freitas, Alex Da Silva; Sales, Erika De Oliveira; Vit, Patricia	2011	Interciencia	EN	Venezuela	tropical	2880-3250	1	0	0	0	0	0	0	0	0	0	0	0	0	1	1	0	0	0	0	0	0	0	1	0	0	0	0	0	0	0	0	0	0	0	0	1	0	0	0	0	0
automated	Interpopulation Reproductive Synchrony Of Agave Cocui (Agavaceae) In Venezuela	Figueredo, Carmen J.; Luis Villegas, Jose; Nassar, Jafet M.	2011	Revista De Biologia Tropical	ES	Venezuela	tropical	10-1477	0	0	0	0	0	0	1	0	0	0	0	0	0	1	0	0	0	1	0	0	0	0	0	0	0	0	0	0	0	0	0	0	0	0	1	0	0	0	0	0	0
manual	Herbivory‐Mediated Pollinator Limitation: Negative Impacts Of Induced Volatiles On Plant–Pollinator Interactions	Kessler, A., Halitschke, R., & Poveda, K.	2011	Ecology	EN	Peru	tropical	2565	0	0	0	0	1	0	0	0	0	0	0	0	1	0	1	0	1	0	1	0	0	0	0	0	1	0	0	1	0	0	0	0	0	0	1	0	0	0	0	0	0
automated	Pollination Biology Of Oreocereus Celsianus (Cactaceae), A Columnar Cactus Inhabiting The High Subtropical Andes	Larrea-Alcazar, Daniel M.; Lopez, Ramiro P.	2011	Plant Systematics And Evolution	EN	Bolivia	tropical	3140	0	1	0	0	0	0	0	0	0	0	0	0	1	0	1	0	1	1	1	1	0	0	0	0	0	0	0	0	0	0	0	0	0	0	1	0	0	0	0	0	0
automated	Evaluation Of Growth And The Floral Morphology And The Fruit Of Chilacuan (Vasconcellea Cundinamarcensis B.).	Meza, S. D.; Osorio Guerrero, K. V.; Lagos Burbano, T. C.	2011	Revista De Ciencias Agricolas	ES	Colombia	tropical	2800	0	0	0	0	0	0	0	0	1	0	0	0	1	1	0	0	1	1	0	0	0	0	1	0	0	0	0	0	0	0	0	0	0	0	1	0	0	0	0	0	0
manual	Foraging Of Melipona Eburnea (Hymenoptera: Apidae) Colonies In The Foothills Of The Western Plains (Meta, Colombia)	Nates-Parra, G., & Rodríguez, A.	2011	Revista Colombiana De Entomologia	ES	Colombia	tropical	498	0	0	0	1	0	0	0	0	1	0	0	0	0	1	1	0	0	0	0	1	0	1	0	0	0	0	0	0	0	0	0	0	0	0	0	1	0	0	0	0	0
automated	Avian Nectar Robbers Of Passiflora Mixta (Passifloraceae): Do They Have A Positive Effect On The Plant?	Pelayo, Roxibell C.; Rengifo, Carlos; Soriano, Pascual J.	2011	Interciencia	EN	Venezuela	tropical	2900	1	0	0	0	1	0	0	0	0	0	0	0	0	0	1	0	0	0	1	1	0	0	0	1	0	0	0	0	0	0	0	0	0	0	1	0	0	0	0	0	0
automated	Traceable System In The Process Of Extraction And Corbicula Pollen Collected By Apis Mellifera L. (Hymenoptera: Apidae) In The High Andean Zone Of Boyaca, Colombia.	Salamanca Grosso, G.; Osorio Tangarife, M. P.; Gutierrez Ortiz, A. M.	2011	Zootecnia Tropical	ES	Colombia	tropical	2550-2800	0	0	0	0	0	0	0	0	1	0	0	0	0	0	1	0	0	0	0	0	0	0	1	0	0	0	0	0	0	0	0	0	0	0	0	1	0	0	0	0	0
manual	Dimorphisms And Self-Incompatibility In The Distylous Species Palicourea Demissa (Rubiaceae): Possible Implications For Its Reproductive Output	Valois-Cuesta, H., Soriano, P. J., & Ornelas, J. F.	2011	Journal Of Plant Research	EN	Venezuela	tropical	2400	0	0	1	0	0	0	0	0	0	0	0	0	1	0	0	0	1	0	1	0	0	0	0	0	0	0	0	0	0	0	0	0	0	0	1	0	0	0	0	0	0
automated	Asymmetrical Legitimate Pollination In Distylous Palicourea Demissa (Rubiaceae): The Role Of Nectar Production And Pollinator Visitation	Valois-Cuesta, Hamleth; Soriano, Pascual J.; Francisco Ornelas, Juan	2011	Journal Of Tropical Ecology	EN	Venezuela	tropical	2300-2400	0	0	1	0	0	0	0	0	0	0	0	0	1	0	1	0	0	0	1	1	0	0	0	1	0	0	0	0	0	0	0	0	0	0	1	0	0	0	0	0	0
automated	Pollination Syndromes Of New World Salvia Species With Special Reference To Bird Pollination	Wester, Petra; Classen-Bockhoff, Regine	2011	Annals Of The Missouri Botanical Garden	EN	Bolivia	tropical	NA	0	0	0	0	0	0	0	0	0	0	0	NA	1	0	1	0	1	0	1	1	0	0	0	0	0	0	0	0	0	0	0	0	0	0	1	0	0	0	0	0	0
automated	Interaction Of Flowers Flies (Diptera: Syrphidae) And Salvia Bogotensis (Lamiaceae) In The Botanical Garden Of Bogota (Colombia)	Zamora-Carrillo, Monica; Amat-Garcia, German D.; Luis Fernandez-Alonso, Jose	2011	Caldasia	ES	Colombia	tropical	2600	0	0	0	0	0	0	0	0	0	1	0	0	0	0	1	0	0	0	1	1	1	0	1	0	0	0	0	0	0	0	0	0	0	0	1	0	0	0	1	0	0
automated	Do Nectar Feeders In Andean Nature Reserves Affect Flower Visitation By Hummingbirds?	Brockmeyer, Timo; Martin Schaefer, H.	2012	Basic And Applied Ecology	EN	Ecuador	tropical	450-4000	0	0	1	0	0	0	0	0	0	0	0	0	0	0	1	1	0	0	0	1	0	0	0	0	0	0	0	0	0	0	0	0	0	0	0	0	0	0	0	0	0
automated	Notes On Floral Visitors In Seemannia Sylvatica (Kunth) Hanstein (Gesneriaceae)	Cairampoma, Lianka; Martel, Carlos	2012	Revista Peruana De Biología	ES	Peru	tropical	1400	0	0	1	0	0	0	0	0	0	0	0	0	0	0	1	0	1	0	0	1	0	0	0	0	0	0	0	0	0	0	0	0	0	0	1	0	0	0	0	0	0
automated	Effects Of Natural And Artificial Pollination On Fruit And Offspring Quality	Chauta-Mellizo, Alexander; Campbell, Stuart A.; Argenis Bonilla, Maria; Thaler, Jennifer S.; Poveda, Katja	2012	Basic And Applied Ecology	EN	Colombia	tropical	2000	0	0	0	0	0	0	0	0	1	0	0	0	0	0	1	0	0	0	1	0	0	0	0	0	0	0	0	0	0	0	0	0	0	0	1	0	0	0	0	0	0
automated	Morphology And Morphometry Of Two Banderitas Species (Orchidaceae: Masdevallia) In Colombia.	Cuervo Martinez, M. A.; Bonilla Gomez, M. A.; Bustos Singer, R.	2012	Acta Biologica Colombiana	ES	Colombia	tropical	2600	0	0	1	0	0	0	0	0	1	0	0	0	1	0	0	0	1	0	0	0	0	0	0	0	0	0	0	0	0	0	0	0	0	0	1	0	0	0	0	0	0
automated	Pollinator Response To Within-Patch Spatial Context Determines Reproductive Output Of A Giant Rosette Plant	Garcia-Meneses, Paola M.; Ramsay, Paul M.	2012	Basic And Applied Ecology	EN	Ecuador	tropical	3650	1	0	0	0	0	0	0	0	0	0	0	0	0	0	1	0	0	0	1	1	0	0	0	0	0	0	0	0	0	0	0	0	0	0	1	0	0	0	0	0	0
automated	Historic And Recent Fragmentation Coupled With Altitude Affect The Genetic Population Structure Of One Of The World'S Highest Tropical Tree Line Species	Hensen, Isabell; Cierjacks, Arne; Hirsch, Heidi; Kessler, Michael; Romoleroux, Katya; Renison, Daniel; Wesche, Karsten	2012	Global Ecology And Biogeography	EN	Ecuador	tropical	3500-4100	1	0	0	0	0	0	0	0	0	0	0	0	1	0	0	1	0	0	0	0	0	0	0	0	0	0	0	0	1	0	0	0	0	0	1	0	0	0	0	0	0
automated	Passiflora Unipetala, A New Bat-Pollinated Species Of Passiflora Supersect. Tacsonia (Passifloraceae)	Jorgensen, Peter Moller; Muchhala, Nathan; Macdougal, John M.	2012	Novon	EN	Ecuador	tropical	1950-2350	0	0	1	0	0	0	0	0	0	0	0	0	0	0	1	0	0	0	0	1	0	0	0	0	0	0	0	0	0	0	0	0	0	0	1	0	0	0	0	0	0
automated	Diet Of Phyllostomid Bats Of Kosnipata Valley, San Pedro, Cusco - Peru	Maguina, Rossana; Amanzo, Jessica; Huaman, Luis	2012	Revista Peruana De Biología	ES	Peru	tropical	1100-1600	0	0	1	0	0	0	0	0	0	0	0	0	1	0	1	0	0	0	0	0	0	0	1	0	0	0	0	0	0	0	0	1	0	0	0	0	0	0	0	0	0
automated	Effects Of Altitudinal Variation On Pollination In Purple Passion Fruit Crops (Passiflora Edulis F. Edulis).	Medina-Gutierrez, J.; Ospina-Torres, R.; Nates-Parra, G.	2012	Acta Biologica Colombiana	ES	Colombia	tropical	1657-2225	0	0	0	0	0	0	0	0	1	0	0	0	0	0	1	0	0	0	1	1	0	0	0	0	0	0	0	0	0	0	0	0	0	0	1	0	0	0	0	0	0
automated	Interspecific Competition In Pollination Systems: Costs To Male Fitness Via Pollen Misplacement	Muchhala, Nathan; Thomson, James D.	2012	Functional Ecology	EN	Ecuador	tropical	2300	0	0	1	0	0	0	0	0	0	0	0	0	1	0	0	0	0	0	1	0	0	0	1	0	0	0	0	1	0	0	0	0	0	0	1	0	0	0	0	0	0
automated	Dynamics Of Nectar Resources Of Hummingbird-Visited Plants In A Montane Forest Of Southern Ecuador	Paulsch, Cornelia; Stevens, Albert-Dieter; Gottsberger, Gerhard	2012	Phyton-Annales Rei Botanicae	EN	Ecuador	tropical	1920-2100	0	0	1	0	0	0	0	0	0	0	0	0	0	1	1	0	0	1	0	1	0	0	0	1	0	0	0	0	0	0	0	0	0	0	0	0	0	0	0	0	0
automated	Botanical Origin Of The Honey Of Apis Mellifera L. Produced Guaremal Reservoir Basin, State Yaracuy, Venezuela.	Principal, J.; Morales, Y.; Fuselli, S.; Pellegrini, M. C.; Ruffinengo, S.; Eguaras, M.; Barrios, C.	2012	Zootecnia Tropical	ES	Venezuela	tropical	500-700	0	0	0	1	0	0	0	0	0	0	0	0	0	0	1	0	0	0	0	0	0	0	1	0	0	0	0	0	0	0	0	0	0	0	0	1	0	0	0	0	0
automated	Low Genetic Diversity And Fragmentation Effects In A Wind-Pollinated Tree, Polylepis Multijuga Plige (Rosaceae) In The High Andes	Quinteros-Casaverde, Natalia; Flores-Negron, Cesar F.; Williams, Dean A.	2012	Conservation Genetics	EN	Peru	tropical	3060-4000	0	0	1	0	0	0	0	0	0	0	0	0	1	0	0	1	0	0	0	0	0	0	0	0	0	0	0	0	1	0	0	0	0	0	1	0	0	0	0	0	0
automated	Pollinator Effectiveness Of Native And Non-Native Flower Visitors To An Apparently Generalist Andean Shrub, Duranta Mandonii (Verbenaceae)	Watts, Stella; Huaman Ovalle, David; Moreno Herrera, Marcela; Ollerton, Jeff	2012	Plant Species Biology	EN	Peru	tropical	3200-3850	0	0	1	0	1	0	0	0	0	0	0	0	0	0	1	0	0	0	1	1	0	0	1	1	0	0	0	0	0	0	0	0	0	0	1	0	0	0	0	0	0
automated	Columnea Corralesii, A New Species Of Gesneriaceae From Colombia	Amaya-Márquez, Marisol; Smith, James Foley	2013	Revista De La Academia Colombiana De Ciencias Exactas, Físicas Y Naturales	EN	Colombia	tropical	2070	0	0	0	0	0	0	0	0	0	0	0	NA	1	0	0	0	1	0	0	0	0	0	0	0	0	0	0	0	0	1	0	0	0	0	1	0	0	0	0	0	0
automated	Non-Pollinating Fig Wasps Decrease Pollinator And Seed Production In Ficus Andicola (Moraceae)	Cardona, William; Kattan, Gustavo; Chacon De Ulloa, Patricia	2013	Biotropica	EN	Colombia	tropical	1800-2100	0	0	1	0	0	0	0	0	0	0	1	0	0	1	1	0	1	1	0	1	1	0	0	0	0	0	0	0	0	0	0	0	0	0	1	1	0	0	0	0	0
automated	Honeydew Of Stigmacoccus Asper (Hemiptera: Stigmacoccidae): A Bee-Honey Resource In Oak Forests Of Colombia	Chamorro, Fermin J.; Nates-Parra, Guiomar; Kondo, Takumasa	2013	Revista Colombiana De Entomologia	ES	Colombia	tropical	2400-2800	0	0	1	0	0	0	0	0	0	0	0	0	0	0	1	0	0	0	0	1	0	0	1	0	0	0	0	0	0	0	0	0	0	0	0	1	0	0	0	0	0
automated	El Polen Apícola Como Producto Forestal No Maderable En La Cordillera Oriental De Colombia	Chamorro-García, Fermín José; León-Bonilla, Daniela; Nates-Parra, Guiomar	2013	Colombia Forestal	ES	Colombia	tropical	2500-3500	0	0	1	0	0	0	0	0	0	0	0	0	0	0	1	1	0	0	0	0	0	0	1	0	0	0	0	0	0	0	0	0	0	0	0	1	0	0	0	0	0
automated	Matucana Rebutiiflora, A New Cactus Species From Ancash, Peru	Charles, Graham	2013	Bradleya	EN	Peru	tropical	3100	0	1	0	0	0	0	0	0	1	0	0	0	1	0	0	0	1	0	0	0	0	0	0	0	0	0	0	0	0	0	0	0	0	0	1	0	0	0	0	0	0
manual	Gene Flow And Genetic Diversity In Cultivated And Wild Cacao (Theobroma Cacao) In Bolivia	Chumacero De Schawe, C., Durka, W., Tscharntke, T., Hensen, I., & Kessler, M.	2013	American Journal Of Botany	EN	Bolivia	tropical	250	0	0	0	0	0	0	0	0	1	0	0	0	1	0	0	0	0	0	0	0	0	0	0	0	0	0	0	0	1	0	0	0	0	0	1	0	0	0	0	0	0
automated	Taxonomic Revision And Molecular Phylogeny Of The Fig Wasp Genus Anidarnes Boucek, 1993 (Hymenoptera: Sycophaginae)	Farache, Fernando H. A.; Cruaud, Astrid; Genson, Gwenaelle; Pereira, Rodrigo A. S.; Rasplus, Jean-Yuves	2013	Systematic Entomology	EN	Continental	continental	continental	0	0	0	0	0	0	0	0	0	0	0	NA	1	0	0	0	0	0	0	0	0	0	0	0	0	0	0	0	0	1	0	0	0	0	0	1	0	0	0	0	0
manual	Interactions At Large Spatial Scale: The Case Of Centris Bees And Floral Oil Producing Plants In South America	Giannini, T. C., Pinto, C. E., Acosta, A. L., Taniguchi, M., Saraiva, A. M., & Alves-Dos-Santos, I.	2013	Ecological Modelling	EN	Continental	continental	continental	0	0	0	0	0	0	0	0	0	0	0	NA	0	0	1	0	0	0	0	0	0	0	0	0	0	1	0	0	0	1	0	1	0	0	1	1	0	0	0	0	0
automated	Morphology, Nectar Characteristics And Avian Pollinators In Five Andean Puya Species (Bromeliaceae)	Hornung-Leoni, C. T.; Gonzalez-Gomez, P. L.; Troncoso, A. J.	2013	Acta Oecologica-International Journal Of Ecology	EN	Peru, Chile	tropical, temperate	0-6000	0	1	0	0	0	0	0	0	0	0	0	0	1	0	1	0	1	1	0	1	0	0	0	1	0	0	0	0	0	0	0	0	0	0	1	0	0	0	0	0	0
automated	Phoretic Mites Identified On Andean Hummingbirds (Trochilidae) Of Caldas, Colombia	Lopez-Orozco, Natalia; Canon-Franco, William Alberto	2013	Revista Brasileira De Parasitologia Veterinaria	EN	Colombia	tropical	825-1025	0	0	1	0	0	0	0	0	0	0	0	0	0	0	1	0	0	0	0	0	0	0	0	0	0	0	0	0	0	0	0	0	sampling of mites	0	0	0	0	0	0	0	0
automated	Geographical And Botanical Origin Of Apis Mellifera (Apidae) Honey In Four Colombian Departments	Nates-Parra, Guiomar; Maria Montoya, Paula; Chamorro, Fermin J.; Ramirez, Nedy; Giraldo, Catalina; Obregon, Diana	2013	Acta Biologica Colombiana	ES	Colombia	tropical	500-3000	0	0	0	0	0	0	0	0	0	0	0	NA	0	0	1	0	0	0	0	0	0	0	1	0	0	0	0	0	0	0	0	0	0	0	0	1	0	0	0	0	0
automated	Forest Fragmentation And Edge Effects On The Genetic Structure Of Clusia Sphaerocarpa And C. Lechleri (Clusiaceae) In Tropical Montane Forests	Quevedo, Amira Apaza; Schleuning, Matthias; Hensen, Isabell; Saavedra, Fransisco; Durka, Walter	2013	Journal Of Tropical Ecology	EN	Bolivia	tropical	2450	0	0	1	0	0	0	0	0	0	0	0	0	1	0	0	0	0	0	0	0	0	0	0	0	0	0	0	0	1	0	0	0	0	0	1	0	0	0	0	0	0
automated	Study Of Gene Flow From Gm Cotton (Gossypium Hirsutum) Varieties In El Espinal (Tolima, Colombia)	Rache Cardenal, Leidy Yanira; Mora-Oberlaender, Julian; Chaparro-Giraldo, Alejandro	2013	Acta Biologica Colombiana	EN	Colombia	tropical	323	0	0	0	0	0	0	0	0	1	0	0	0	1	0	0	0	0	0	0	0	0	0	0	0	0	0	0	0	0	0	1	0	0	0	1	0	0	0	0	0	0
automated	Estudio Sobre Polinización Y Biología Floral En Passiflora Edulis F. Edulis Sims, Como Base Para El Premejoramiento Genético	Rendón, Juan Sebastián; Ocampo, John; Urrea, Ramiro	2013	Acta Agronómica	ES	Colombia	tropical	2340	0	0	0	0	0	0	0	0	1	0	0	0	1	1	0	0	1	1	1	0	0	0	0	0	0	0	0	0	0	0	0	0	0	0	1	0	0	0	0	0	0
automated	Desarrollo Reproductivo De Krapfia Weberbaueri (Ranunculaceae) En Condiciones Controladas De Luz Y Temperatura	Roca, Beatriz; Suni, Mery; Cano, Asunción	2013	Revista Peruana De Biología	ES	Peru	tropical	4200-4800	0	0	0	0	0	0	0	0	0	0	0	NA	1	1	0	0	1	1	0	1	0	0	1	1	0	0	0	0	0	0	0	0	0	0	1	0	0	0	0	0	0
automated	Características Polínicas Y Composición Química Del Polen Apícola Colectado En Cayaltí (Lambayeque - Perú)	Saavedra C, Kelina I; Rojas I, Consuelo; Delgado P, Guillermo E	2013	Revista Chilena De Nutrición	ES	Peru	tropical	80	0	0	0	0	0	1	0	0	0	0	0	0	0	0	1	0	0	0	0	0	0	0	1	0	0	0	0	0	0	0	0	0	0	0	0	1	0	0	0	0	0
automated	Escape From Extreme Specialization: Passionflowers, Bats And The Sword-Billed Hummingbird	Abrahamczyk, S.; Souto-Vilaros, D.; Renner, S. S.	2014	Proceedings Of The Royal Society B-Biological Sciences	EN	Continental	continental	continental	0	0	0	0	0	0	0	0	0	0	0	NA	1	0	1	0	1	0	0	0	0	0	0	0	0	0	0	0	0	1	0	0	0	0	1	0	0	0	0	0	0
automated	The Structure Matters: Bees Visitors Of Coffee Flowers And Agroecological Main Structure (Mas)	Cepeda-Valencia, Juliana; Diana Gomez, P.; Nicholls, Clara	2014	Revista Colombiana De Entomologia	ES	Colombia	tropical	1459-1830	0	0	1	0	0	0	0	0	1	0	0	0	0	0	1	1	0	0	0	1	0	0	1	0	0	0	0	0	0	0	0	0	interviews	0	1	0	0	0	0	0	0
manual	A Specialized Bird Pollination System With A Bellows Mechanism For Pollen Transfer And Staminal Food Body Rewards	Dellinger, A. S., Penneys, D. S., Staedler, Y. M., Fragner, L., Weckwerth, W., & Schönenberger, J.	2014	Current Biology	EN	Ecuador	tropical	1800-3500	1	0	1	1	0	0	0	0	0	0	0	0	1	0	1	0	1	0	1	1	0	0	0	1	0	0	0	0	0	0	0	0	0	0	1	0	0	0	0	0	0
automated	Evaluation Of The Physicochemical And Functional Properties Of Colombian Bee Pollen	Fuenmayor B, Carlos; Zuluaga D, Carlos; Diaz M, Consuelo; Quiczan C, De Marta; Cosio, Maria; Mannino, Saverio	2014	Revista Mvz Cordoba	EN	Colombia	tropical	2600	0	0	0	0	0	0	0	0	0	0	0	NA	1	0	0	0	0	0	0	0	0	0	1	0	0	0	0	0	0	0	0	0	0	0	0	1	0	0	0	0	0
automated	Pilostyles Boyacensis, A New Species Of Apodanthaceae (Cucurbitales) From Colombia	Gonzalez, Favio; Pabon-Mora, Natalia	2014	Phytotaxa	EN	Colombia	tropical	2415	0	0	0	0	1	0	0	0	0	0	0	0	1	1	1	0	1	1	0	1	0	0	0	0	0	0	0	0	0	0	0	0	0	0	1	0	0	0	0	0	0
automated	Yacon (Smallanthus Sonchifolius (Poepp. & Endl.)) Seed Production Through Controlled Pollination Techniques.	Manrique, I.; Gonzales, R.; Valladolid, A.; Blas, R.; Lizarraga, L.	2014	Ecología Aplicada	ES	Peru	tropical	1200-3400	0	0	0	0	0	0	0	0	1	0	0	0	1	0	0	0	1	0	1	0	0	0	0	0	0	0	0	0	0	0	0	0	0	0	1	0	0	0	0	0	0
automated	Geographic And Ecological Amplitude In The Nectarivorous Bat Anoura Fistulata (Pyhllostomidae: Glossophaginae)	Mantilla-Meluk, Hugo; Siles, Lizette; Aguirre, Luis F.	2014	Caldasia	EN	Continental	continental	continental	0	0	0	0	0	0	0	0	0	0	0	NA	1	0	0	0	0	0	0	0	0	0	0	0	0	0	0	0	0	0	0	1	0	0	0	0	0	0	0	0	0
automated	Anatomy And Development Of Stamens And Carpels Of Drimys Granadensis (Winteraceae)	Marquinez-Casas, Xavier	2014	Revista De Biologia Tropical	ES	Colombia	tropical	NA	0	0	1	0	0	0	0	0	0	0	0	0	1	0	0	0	1	0	0	0	0	0	0	0	0	0	0	0	0	0	0	0	0	0	1	0	0	0	0	0	0
manual	Competition For Hummingbird Pollination Shapes Flower Color Variation In Andean Solanaceae	Muchhala, N., Johnsen, S., & Smith, S. D.	2014	Evolution	EN	Continental	continental	continental	0	0	0	0	0	0	0	0	0	0	0	NA	1	0	0	0	1	0	0	0	0	0	0	0	0	0	0	0	0	1	0	0	vision models	0	1	0	0	0	0	0	0
automated	Analysis Of Genetic Diversity Of Teak (Tectona Grandis L. F.) Germplasm In Ecuador.	Nieto-Rodriguez, J. E.; Hernandez-Delgado, S.; Motte-Darricau, E.; Mayek-Perez, N.	2014	Revista Mexicana De Ciencias Forestales	ES	Ecuador	tropical	0-200	0	0	0	1	0	0	0	0	0	0	0	0	1	0	0	0	0	0	0	0	0	0	0	0	0	0	0	0	1	0	0	0	0	0	1	0	0	0	0	0	0
automated	Floral Preference Of Melipona Eburnea Friese (Hymenoptera: Apidae) In A Colombian Andean Region	Obregon, D.; Nates-Parra, G.	2014	Neotropical Entomology	EN	Colombia	tropical	1395-1413	0	0	1	0	0	0	0	0	0	0	0	0	0	0	1	0	0	0	0	0	0	0	1	0	0	0	0	0	0	0	0	0	0	0	0	1	0	0	0	0	0
automated	Corbicular Bee Pollen Collected By Apis Mellifera L. (Hymenoptera: Apidae), Botanical Origin And Chromatic Dominance In Four Biogeographical Zones In Colombia.	Salamanca Grosso, G.; Osorio Tangarife, M. P.; Casas Restrepo, L. C.	2014	Zootecnia Tropical	ES	Colombia	tropical	2000-3000	0	0	1	0	1	0	0	0	0	0	0	0	0	0	1	0	0	0	0	0	0	0	1	0	0	0	0	0	0	0	0	0	0	0	0	1	0	0	0	0	0
manual	Seeking The Flowers For The Bees: Integrating Biotic Interactions Into Niche Models To Assess The Distribution Of The Exotic Bee Species Lithurgus Huberi In South America	Silva, D. P., Gonzalez, V. H., Melo, G. A., Lucia, M., Alvarez, L. J., & De Marco Jr, P.	2014	Ecological Modelling	EN	Continental	continental	continental	0	0	0	0	0	0	0	0	0	0	0	NA	0	0	1	0	0	0	0	0	0	0	0	0	0	0	0	0	0	0	0	1	0	0	0	1	0	0	0	0	0
automated	Fruit And Seeds Variability In Butternut Squash Cucurbita Moschata Duch. And Cucurbita Argyrosperma Subsp. Sororia L. H. Bailey Merrick & D.M. Bates.	Valdes Restrepo, M. P.; Ortiz Grisales, S.; Vallejo Cabrera, F. A.; Baena Garcia, D.	2014	Acta Agronómica	ES	Colombia	tropical	972	0	0	0	0	0	0	0	0	1	0	0	0	1	0	0	0	1	0	1	0	0	0	0	0	0	0	0	0	0	0	0	0	0	0	1	0	0	0	0	0	0
automated	Magnolia Vargasiana (Magnoliaceae), A New Andean Species And A Key To Ecuadorian Species Of Subsection Talauma, With Notes On Its Pollination Biology	Antonio Vazquez-Garcia, J.; Neill, David A.; Asanza, Mercedes; Recalde, Luis	2015	Phytotaxa	EN	Ecuador	tropical	2000	0	0	1	0	0	0	0	0	0	0	0	0	1	1	0	0	1	1	0	0	0	0	0	0	0	0	0	0	0	0	0	0	0	0	1	0	0	0	0	0	0
automated	Genetic Variability Of Parentals And Inter And Interspecific F1 Populations Of Physalis Peruviana L. And P. Floridana Rydb.	Berdugo Cely, Jhon Alexander; Rodriguez, Felix Enciso; Almario, Carolina Gonzalez; Barrero Meneses, Luz Stella	2015	Revista Brasileira De Fruticultura	ES	Colombia	tropical	2500	0	0	0	0	0	0	0	0	0	0	0	NA	1	0	0	0	0	0	1	0	0	0	0	0	0	0	0	0	1	0	0	0	0	0	1	0	0	0	0	0	0
automated	Parrots As Key Multilinkers In Ecosystem Structure And Functioning	Blanco, Guillermo; Hiraldo, Fernando; Rojas, Abraham; Denes, Francisco V.; Tella, Jose L.	2015	Ecology And Evolution	EN	Bolivia	tropical	900-3500	0	0	0	0	1	0	0	0	1	0	0	0	0	0	1	0	0	0	0	1	0	0	0	0	0	0	0	0	0	0	0	0	0	0	0	0	0	0	0	0	0
automated	Ecological And Social Drivers Of Coffee Pollination In Santander, Colombia	Bravo-Monroy, L.; Tzanopoulos, J.; Potts, S. G.	2015	Agriculture Ecosystems & Environment	EN	Colombia	tropical	1577-1919	0	0	0	0	0	0	0	0	1	0	0	0	0	0	1	1	0	0	0	1	0	0	0	0	0	0	0	0	0	0	0	0	land cover, interviews, market analyses	0	1	0	0	0	0	0	0
automated	Short-Term Genetic Consequences Of Habitat Loss And Fragmentation For The Neotropical Palm Oenocarpus Bataua	Browne, L.; Ottewell, K.; Karubian, J.	2015	Heredity	EN	Ecuador	tropical	330-730	0	0	0	1	0	0	0	0	0	0	0	0	1	0	0	1	0	0	0	0	0	0	0	0	0	0	0	0	1	0	0	0	0	0	1	0	0	0	0	0	0
automated	Sporadic Pollen Consumption Among Tropical Ants	Cembrowski, A. R.; Reurink, G.; Hernandez, L. M. Arcila; Sanders, J. G.; Youngerman, E.; Frederickson, M. E.	2015	Insectes Sociaux	EN	Peru	tropical	NA	0	0	0	0	0	0	0	0	0	0	0	NA	0	0	1	0	0	0	0	0	0	0	1	0	0	0	0	0	0	0	0	0	0	0	0	0	0	0	0	0	0
automated	Floral And Reproductive Biology Of Vaccinium Meridionale (Ericaceae) In The Eastern Andes Of Colombia	Chamorro, Fermin J.; Nates-Parra, Guiomar	2015	Revista De Biologia Tropical	ES	Colombia	tropical	2679-2950	0	0	1	0	0	0	0	0	0	0	0	0	1	1	1	0	1	1	1	0	0	0	1	1	0	0	0	0	0	0	0	0	0	0	1	0	0	0	0	0	0
automated	Evidence Of Gene Flow Between Transgenic And Non-Transgenic Maize In Colombia.	Chaparro-Giraldo, A.; Blanco M., J. T.; Lopez-Pazos, S. A.	2015	Agronomia Colombiana	EN	Colombia	tropical	600	0	0	0	0	0	0	0	0	1	0	0	0	1	0	0	1	0	0	0	0	0	0	0	0	0	0	0	0	0	0	1	0	0	0	1	0	0	0	0	0	0
automated	Convergence Of Anti-Bee Pollination Mechanisms In The Neotropical Plant Genus Drymonia (Gesneriaceae)	Clark, John L.; Clavijo, Laura; Muchhala, Nathan	2015	Evolutionary Ecology	EN	Ecuador	tropical	NA	0	0	0	0	0	0	0	0	0	0	0	NA	1	0	1	0	1	0	0	1	0	0	0	0	0	0	0	0	0	1	0	0	0	0	1	0	0	0	0	0	0
automated	Topology Of Plant - Flower-Visitor Networks In A Tropical Mountain Forest: Insights On The Role Of Altitudinal And Temporal Variation	Cuartas-Hernandez, Sandra; Medel, Rodrigo	2015	Plos One	EN	Colombia	tropical	2200-2900	0	0	1	0	0	0	0	0	1	0	0	0	0	1	1	0	0	0	0	1	0	0	0	0	0	1	0	0	0	0	0	0	0	1	0	0	0	0	0	0	0
automated	Novedades Taxonómicas Y Corológicas En Echeandia (Asparagaceae)	Giraldo-Cañas, Diego	2015	Caldasia	ES	Colombia	tropical	2600	0	0	0	0	0	0	0	0	0	0	0	NA	1	0	0	0	1	0	0	0	0	0	0	0	0	0	0	0	0	1	0	0	0	0	1	0	0	0	0	0	0
automated	Genetic Diversity And Population Structure In Diploid Potatoes Of Solanum Tuberosum Group Phureja	Juyo, Deissy; Sarmiento, Felipe; Alvarez, Maria; Brochero, Helena; Gebhardt, Christiane; Mosquera, Teresa	2015	Crop Science	EN	Colombia	tropical	2600	0	0	0	0	0	0	0	0	0	0	0	NA	1	0	0	0	0	0	0	0	0	0	0	0	0	0	0	0	1	0	0	0	0	0	1	0	0	0	0	0	0
automated	Biología Reproductiva Y Polinización Artificial Del Tomate De Árbol (Cyphomandra Betacea (Cav.) Sendt)	Lagos B, Tulio César; Bacca, Tito; Herrera P, Diana Milena; Delgado T, Jenny Laura	2015	Boletin Cientifico Museo De Historia Natural Universidad De Caldas	ES	Colombia	tropical	2100	0	0	0	0	0	0	0	0	0	0	0	NA	1	0	0	0	1	1	1	0	0	0	1	0	0	0	0	0	0	0	0	0	0	0	1	0	0	0	0	0	0
automated	Hummingbird-Flower Interaction In Three Remnants Of Tropical Dry Forest (Tdf) In The Municipality Of Chimichagua (Cesar, Colombia)	Leon-Camargo, Daniel; Orlando Rangel-Ch, J.	2015	Caldasia	ES	Colombia	tropical	30-210	0	0	0	0	0	1	0	0	0	0	0	0	0	1	1	0	1	1	0	1	0	0	1	1	0	0	0	0	0	0	0	0	0	0	0	0	0	0	0	0	0
automated	Phylogeny And Floral Trait Evolution In Jaborosa (Solanaceae)	More, Marcela; Cocucci, Andrea A.; Sersic, Alicia N.; Barboza, Gloria E.	2015	Taxon	EN	Continental	continental	continental	0	0	0	0	0	0	0	0	0	0	0	NA	1	0	0	0	1	0	0	0	0	0	0	0	0	0	0	0	0	1	0	0	0	0	1	0	0	0	0	0	0
automated	Genetic Correlations And Path Analysis In Butternut Squash Cucurbita Moschata Duch.	Ortiz Grisales, S.; Valdes Restrepo, M. P.; Vallejo Cabrera, F. A.; Baena Garcia, D.	2015	Revista - Facultad Nacional De Agronomia Medellin	EN	Colombia	tropical	969-1100	0	0	0	0	0	0	0	0	0	0	0	NA	1	0	0	0	1	0	1	0	0	0	0	0	0	0	0	0	0	0	0	0	path analysis	0	1	0	0	0	0	0	0
automated	Pollination Ecology Of Rodriguezia Granadensis (Orchidaceae).	Ospina-Calderon, Nhora H.; Duque-Buitrago, Carol A.; Tremblay, Raymond L.; Tupac Otero, J.	2015	Lankesteriana	EN	Colombia	tropical	1200-1950	0	0	1	0	0	0	0	0	0	0	0	0	1	1	1	0	1	1	1	1	0	0	1	1	0	0	0	0	0	0	0	0	0	0	1	0	0	0	0	0	0
automated	Interaction Networks And The Use Of Floral Resources By Male Orchid Bees (Hymenoptera: Apidae: Euglossini) In A Primary Rain Forests Of The Choco Region (Colombia)	Ospina-Torres, Rodulfo; Maria Montoya-Pfeiffer, Paula; Parra-H, Alejandro; Solarte, Victor; Tupac Otero, Joel	2015	Revista De Biologia Tropical	EN	Colombia	tropical	900-1900	0	0	1	0	0	0	0	0	0	0	0	0	0	0	1	0	0	0	0	0	0	0	1	0	0	1	0	0	0	0	0	0	0	0	0	1	0	0	0	0	0
automated	Clonal Diversity And Fine-Scale Genetic Structure In A High Andean Treeline Population	Peng, Yanling; Macek, Petr; Mackova, Jana; Romoleroux, Katya; Hensen, Isabell	2015	Biotropica	EN	Ecuador	tropical	4200	0	0	1	0	0	0	0	0	0	0	0	0	1	0	0	0	0	0	0	0	0	0	0	0	0	0	0	0	1	0	0	0	0	0	1	0	0	0	0	0	0
automated	Diversity Of Visitors And Approach To The Use Of Trap Nest For Xylocopa (Hymenoptera: Apidae) In A Passion Fruit Production Area In Colombia	Pinilla-Gallego, Mario S.; Nates-Parra, Guiomar	2015	Actualidades Biologicas (Medellin)	ES	Colombia	tropical	894-2220	0	0	0	0	0	0	0	0	1	0	0	0	1	0	1	0	0	0	0	1	0	0	0	0	0	0	0	0	0	0	0	0	0	0	1	1	0	0	0	0	0
automated	Pollination Behavior And Efficiency Of Bombus Atratus Franklin In Sweet Peppers (Capsicum Annum L.) Grown In A Greenhouse.	Riano J., D.; Pacateque E., J.; Cure, J. R.; Rodriguez, D.	2015	Revista Colombiana De Ciencias Horticolas	ES	Colombia	tropical	1990	0	0	0	0	0	0	0	0	0	0	0	Greenhouse	0	1	1	0	1	1	1	1	0	0	0	0	0	0	0	0	0	0	0	0	0	0	1	1	0	0	0	0	0
automated	Floral Visitors And Pollinators In Wild Population Of Andean Blueberry (Vaccinium Meridionale) In Colombian Andean Forest	Simon Pinilla-Gallego, Mario; Nates-Parra, Guiomar	2015	Revista Colombiana De Entomologia	ES	Colombia	tropical	2950-3029	0	0	1	0	0	0	0	0	0	0	0	0	0	0	1	0	0	0	0	1	0	0	1	0	0	0	0	0	0	0	0	0	0	0	1	0	0	0	0	0	0
automated	Phenological Growth Stages Of Tree Tomato (Solanum Betaceum Cav.), An Emerging Fruit Crop, According To The Basic And Extended Bbch Scales	Acosta-Quezada, P. G.; Riofrio-Cuenca, T.; Rojas, J.; Vilanova, S.; Plazas, M.; Prohens, J.	2016	Scientia Horticulturae	EN	Ecuador	tropical	2160	0	0	0	0	0	0	0	0	1	0	0	0	0	1	0	0	0	1	0	0	0	0	0	0	0	0	0	0	0	0	0	0	0	0	1	0	0	0	0	0	0
automated	Pollination Systems In Sweet Granadilla (Passiflora Ligularis Juss.) As A Basis For Genetic And Conservation Studies.	Arias Suarez, J. C.; Ocampo Perez, J.; Urrea Gomez, R.	2016	Acta Agronómica	ES	Colombia	tropical	2340	0	0	0	0	0	0	0	0	1	0	0	0	1	0	1	0	1	0	1	1	0	0	0	0	0	0	0	0	0	0	0	0	0	0	1	0	0	0	0	0	0
automated	Interspecific Reproductive Barriers Between Sympatric Populations Of Wild Tomato Species (Solanum Section Lycopersicon)	Baek, You Soon; Royer, Suzanne M.; Broz, Amanda K.; Covey, Paul A.; Lopez-Casado, Gloria; Nunez, Reynaldo; Kear, Philip J.; Bonierbale, Merideth; Orillo, Matilde; Van Der Knaap, Esther; Stack, Stephen M.; Mcclure, Bruce; Chetelat, Roger T.; Bedinger, Patricia A.	2016	American Journal Of Botany	EN	Peru	tropical	70-3400	0	0	0	0	0	0	0	0	1	0	0	Greenhouse	1	0	0	0	1	0	1	0	0	0	1	0	0	0	0	0	0	0	0	0	0	0	1	0	0	0	0	0	0
automated	A New Oliveriana (Orchidaceae: Oncidiinae) From Ecuador	Dalström, Stig	2016	Lankesteriana	EN	Ecuador	tropical	1500	0	0	1	0	0	0	0	0	0	0	0	0	1	0	0	0	1	0	0	0	0	0	0	0	0	0	0	0	0	0	0	0	0	0	1	0	0	0	0	0	0
automated	Sexual Compatibility Between Eight Nolana L.F. (Solanaceae) Species From Peru And Chile	Douglas, Amy C.; Freyre, Rosanna	2016	Euphytica	EN	Peru, Chile	tropical, temperate	NA	0	0	0	0	0	0	0	0	0	0	0	NA	1	0	0	0	1	0	1	0	0	0	0	0	0	0	0	0	0	0	0	0	0	0	1	0	0	0	0	0	0
manual	Patterns Of Diversity Of Flower-Visitor Assemblages To The Understory Araceae In A Tropical Mountain Forest In Colombia	Gómez-Murillo, L., & Cuartas-Hernández, S. E.	2016	Journal Of Insect Conservation	EN	Colombia	tropical	2200-2900	0	0	1	0	0	0	0	0	0	0	0	0	0	1	1	0	0	1	0	1	0	1	0	0	0	1	0	0	0	0	0	0	0	0	1	0	0	0	0	0	0
automated	Reproductive Biology And Cytogenetics Of Distichia Muscoides (Juncaceae)	Gonzales, Paul; Suni, Mery; Deanna, Rocio; Scaldaferro, Marisel A.; Castaneda, Elena; Ramirez, Damaso W.; Valencia, Niels; Cano, Asuncion	2016	Boletin De La Sociedad Argentina De Botanica	ES	Peru	tropical	4500	0	1	0	0	0	0	0	0	0	0	0	0	1	0	0	0	1	0	1	0	0	0	1	0	0	0	0	0	0	0	0	0	0	0	1	0	0	0	0	0	0
manual	Species Interactions In An Andean Bird–Flowering Plant Network: Phenology Is More Important Than Abundance Or Morphology	Gonzalez, O., & Loiselle, B. A.	2016	Peerj	EN	Peru	tropical	3700	0	0	1	0	0	0	0	0	0	0	0	0	1	1	1	0	1	1	0	1	1	1	0	0	0	1	0	0	0	0	0	0	0	0	0	0	0	0	0	0	0
automated	Nectar Robbing Impacts Pollinator Behavior But Not Plant Reproduction	Hazlehurst, Jenny A.; Karubian, Jordan O.	2016	Oikos	EN	Peru	tropical	3900	0	0	1	0	0	0	0	0	0	0	0	0	0	0	1	0	0	0	1	1	0	0	0	1	0	0	0	0	0	0	0	0	0	0	1	0	0	0	0	0	0
automated	Evolution And Diversity Of Floral Scent Chemistry In The Euglossine Bee-Pollinated Orchid Genus Gongora	Hetherington-Rauth, Molly C.; Ramirez, Santiago R.	2016	Annals Of Botany	EN	Colombia, Ecuador, Peru	tropical	NA	0	0	0	1	0	0	0	0	0	0	0	0	0	0	1	0	0	0	0	1	0	0	0	0	1	0	0	0	0	0	0	0	0	0	1	1	0	0	0	0	0
automated	Identification Of Flora And Nutritional Analysis Of Honey Bees For Beekeeping.	Insuasty-Santacruz, E.; Martinez-Benavides, J.; Jurado-Gamez, H.	2016	Biotecnologia En El Sector Agropecuario Y Agroindustrial	ES	Colombia	tropical	2900-3200	0	0	1	0	0	0	0	0	0	0	0	0	0	0	1	0	1	0	0	0	0	0	0	0	0	0	0	0	0	0	0	0	0	0	0	1	0	0	0	0	0
manual	The Abiotic And Biotic Drivers Of Rapid Diversification In Andean Bellflowers (Campanulaceae)	Lagomarsino, L. P., Condamine, F. L., Antonelli, A., Mulch, A., & Davis, C. C.	2016	New Phytologist	EN	Continental	continental	continental	0	0	0	0	0	0	0	0	0	0	0	NA	1	0	0	0	0	0	0	0	0	0	0	0	0	0	0	0	0	1	0	0	earth science model	0	1	0	0	0	0	0	0
automated	Two New Species Of Siphocampylus (Campanulaceae, Lobelioideae) From The Central Andes	Lagomarsino, Laura P.; Santamaria-Aguilar, Daniel	2016	Phytokeys	EN	Bolivia, Peru	tropical	2668-3799	0	1	0	0	0	0	0	0	0	0	0	0	1	0	0	0	1	0	0	0	0	0	0	0	0	0	0	0	0	1	0	0	0	0	1	0	0	0	0	0	0
automated	Diet And Pollinator Role Of The Long-Snouted Bat Platalina Genovensium In Lomas Ecosystem Of Peru	Maguina, Rossana; Amanzo, Jessica	2016	Tropical Conservation Science	EN	Peru	tropical	0-800	0	0	0	0	0	1	0	0	0	0	0	0	0	1	1	0	0	1	0	0	0	0	1	0	0	0	0	0	0	0	0	0	0	0	0	0	0	0	0	0	0
automated	Mutations In Two Pollen Self-Incompatibility Factors In Geographically Marginal Populations Of Solanum Habrochaites Impact Mating System Transitions And Reproductive Isolation	Markova, Dragomira N.; Petersen, Jennifer J.; Qin, Xiaoqiong; Short, Daniel R.; Valle, Matthew J.; Tovar-Mendez, Alejandro; Mcclure, Bruce A.; Chetelat, Roger T.	2016	American Journal Of Botany	EN	Ecuador, Peru	tropical	50-2660	0	0	0	0	0	0	0	0	0	0	0	0	1	0	0	0	1	0	1	0	0	0	0	0	0	0	0	0	0	1	1	0	0	0	1	0	0	0	0	0	0
automated	The Integration Of Alien Plants In Mutualistic Plant-Hummingbird Networks Across The Americas: The Importance Of Species Traits And Insularity	Maruyama, Pietro K.; Vizentin-Bugoni, Jeferson; Sonne, Jesper; Martin Gonzalez, Ana M.; Schleuning, Matthias; Araujo, Andrea C.; Baquero, Andrea C.; Cardona, Juliana; Cardona, Paola; Cotton, Peter A.; Kohler, Glauco; Lara, Carlos; Malucelli, Tiago; Humberto Marin-Gomez, Oscar; Ollerton, Jeff; Rui, Ana M.; Timmermann, Allan; Varassin, Isabela G.; Zanata, Thais B.; Rahbek, Carsten; Sazima, Marlies;…	2016	Diversity And Distributions	EN	Continental	continental	continental	0	0	0	0	0	0	0	0	0	0	0	NA	0	0	1	1	1	0	0	0	1	0	0	0	0	1	0	0	0	0	0	0	0	0	1	0	0	0	0	0	0
automated	Fenología Y Brotación Vegetativa De Una Nueva Especie De Vriesea (Bromeliaceae) De Colombia En Condiciones Ex Situ	Pico-V., Adriana	2016	Revista De La Academia Colombiana De Ciencias Exactas, Físicas Y Naturales	ES	Colombia	tropical	2600	0	0	1	0	0	0	0	0	0	0	0	0	1	1	0	0	1	1	0	0	0	0	0	0	0	0	0	0	0	0	0	0	0	0	1	0	0	0	0	0	0
manual	Pollen Resource And Seasonal Cycle Of Thygater Aethiops (Hymenoptera: Apidae) In An Urban Environment (Bogota-Colombia)	Pinilla-Gallego, M. S., Nieto Fernández, V., & Nates-Parra, G.	2016	Revista De Biologia Tropical	ES	Colombia	tropical	2600	0	0	0	0	0	0	0	0	0	1	0	0	0	1	1	0	0	0	0	0	0	1	1	0	0	0	0	0	0	0	0	0	0	0	0	1	0	0	0	0	0
manual	Disentangling Visual And Olfactory Signals In Mushroom‐Mimicking Dracula Orchids Using Realistic Three‐Dimensional Printed Flowers	Policha, T., Davis, A., Barnadas, M., Dentinger, B. T., Raguso, R. A., & Roy, B. A.	2016	New Phytologist	EN	Ecuador	tropical	1250-2200	0	0	1	1	0	0	0	0	0	0	0	0	1	0	1	0	1	0	0	1	0	0	0	0	1	0	0	1	0	0	0	0	0	0	1	0	0	0	0	0	0
automated	Exploring Palm-Insect Interactions Across Geographical And Environmental Gradients	Restrepo Correa, Zorayda; Nunez Avellaneda, Luis A.; Gonzalez-Caro, Sebastian; Velasquez-Puentes, Francisco J.; Bacon, Christine D.	2016	Botanical Journal Of The Linnean Society	EN	Colombia	tropical	NA	0	0	0	0	0	0	0	0	0	0	0	NA	0	0	1	0	0	0	0	1	0	0	0	0	0	0	0	0	0	1	0	1	0	0	1	0	0	0	0	0	0
automated	Better Common Than Rare? Effects Of Low Reproductive Success, Scarce Pollinator Visits And Interspecific Gene Flow In Threatened And Common Species Of Tibouchina (Melastomataceae)	Rojas Ruilova, Xavier; Marques, Isabel	2016	Plant Species Biology	EN	Ecuador	tropical	NA	0	0	0	0	0	0	0	0	0	0	0	NA	1	0	1	1	1	0	1	1	0	0	0	0	0	0	0	0	0	0	0	0	0	0	1	0	0	0	0	0	0
automated	Nectar Robbing: A Common Phenomenon Mainly Determined By Accessibility Constraints, Nectar Volume And Density Of Energy Rewards	Rojas-Nossa, Sandra V.; Maria Sanchez, Jose; Navarro, Luis	2016	Oikos	EN	Colombia	tropical	2800-3190	0	0	1	0	0	0	0	0	0	0	0	0	1	0	1	0	1	0	0	1	0	0	0	1	0	0	0	0	0	0	0	0	0	1	0	0	0	0	0	0	0
automated	Exploring The Ontogenetic Scaling Hypothesis During The Diversification Of Pollination Syndromes In Caiophora (Loasaceae, Subfam. Loasoideae)	Strelin, Marina M.; Benitez-Vieyra, Santiago; Fornoni, Juan; Klingenberg, Christian Peter; Cocucci, Andrea A.	2016	Annals Of Botany	EN	Continental	continental	continental	0	0	0	0	0	0	0	0	0	0	0	NA	1	0	0	0	1	0	0	0	0	0	0	0	0	0	0	0	0	1	0	0	0	0	1	0	0	0	0	0	0
automated	Development And Morphology Of Flowers In Loranthaceae	Suaza-Gaviria, Vanessa; Pabon-Mora, Natalia; Gonzalez, Favio	2016	International Journal Of Plant Sciences	EN	Colombia	tropical	260-3360	0	0	0	0	0	0	0	0	0	0	0	NA	1	0	0	0	1	0	0	0	0	0	0	0	0	0	0	0	0	0	0	0	0	0	1	0	0	0	0	0	0
automated	Evaluation Of Three Methods Of Artificial Pollination In Clones Of Cocoa (Theobroma Cacao L.) Ccn-51	Vera-Chang, J.; Cabrera-Verdezoto, R.; Moran-Moran, J.; Neira-Rengifo, K.; Haz-Burgos, R.; Vera-Barahona, J.; Molina-Trivino, H.; Moncayo-Carreno, O.; Diaz-Ocampo, E.; Cabrera-Verdesoto, C.	2016	Idesia	ES	Ecuador	tropical	NA	0	0	0	1	0	0	0	0	0	0	0	0	1	0	0	0	1	0	1	0	0	0	0	0	0	0	0	0	0	0	0	0	0	0	1	0	0	0	0	0	0
automated	The Influence Of Floral Traits On Specialization And Modularity Of Plant-Pollinator Networks In A Biodiversity Hotspot In The Peruvian Andes	Watts, Stella; Dormann, Carsten F.; Gonzalez, Ana M. Martin; Ollerton, Jeff	2016	Annals Of Botany	EN	Peru	tropical	2700-4900	0	0	1	0	0	0	0	0	0	0	0	0	0	0	1	0	0	0	0	1	0	0	0	0	0	1	0	0	0	0	0	0	0	0	0	0	0	0	0	0	0
automated	Evaluating Broad Scale Patterns Among Related Species Using Resource Experiments In Tropical Hummingbirds	Weinstein, Ben G.; Graham, Catherine H.	2016	Ecology	EN	Ecuador	tropical	1300-2500	0	0	1	0	0	0	0	0	0	0	0	0	1	1	1	0	0	1	0	1	1	0	0	0	0	0	0	1	0	0	0	0	0	0	0	0	0	0	0	0	0
automated	Three New Species Of Pleurothallis (Orchidaceae: Pleurothallidinae) In Subsection Macrophyllaefasciculatae From Northern South America	Wilson, Mark; Baquero, Luis; Dupree, Katharine; Jiménez, Marco M.; Leblanc, Cheryl M.; Merino, Gilberto; Portilla, Jose; Salas Guerrero, Marcos; Tobar Suárez, Francisco; Werner, Jon D.	2016	Lankesteriana	EN	Colombia, Ecuador	tropical	NA	0	0	0	0	0	0	0	0	0	0	0	NA	1	0	0	0	1	0	0	0	0	0	0	0	0	0	0	0	0	1	0	0	0	0	1	0	0	0	0	0	0
automated	Intraannual Variation In The Pollen Spectrum Of Honey Producen In Huaran (Cusco, Peru).	Yuca-Rivas, Raul	2016	Ecologia Aplicada	ES	Peru	tropical	2800-3000	0	0	0	0	1	0	0	0	0	0	0	0	0	1	1	0	0	0	0	0	0	0	1	0	0	0	0	0	0	0	0	0	0	0	0	1	0	0	0	0	0
automated	Species Of Syrphidae (Insecta: Diptera) Of The Ucla University Park, Lara State, Venezuela.	Arcaya Sanchez, E. A.; Mengual, X.; Rojo, S.	2017	Investigacion Agraria	ES	Venezuela	tropical	0	0	0	0	0	0	0	0	0	0	0	0	NA	1	0	0	0	0	0	0	0	1	0	0	0	0	0	0	0	0	0	0	0	0	0	0	0	0	0	1	0	0
automated	First Record Of Flower Visitation By A Rodent In Neotropical Proteaceae, Oreocallis Grandiflora	Cardenas, Santiago; Nivelo-Villavicencio, Carlos; Cardenas, Juan D.; Landazuri P, Omar; Tinoco, Boris A.	2017	Journal Of Tropical Ecology	EN	Ecuador	tropical	3000-3400	0	0	1	0	0	0	0	0	0	0	0	0	0	0	1	0	0	0	0	1	0	0	1	0	0	0	0	0	0	0	0	0	0	0	1	0	0	0	0	0	0
automated	Botanical Origin And Geographic Differentiation Of Bee-Pollen Produced In High Mountains From The Colombian Eastern Andes	Chamorro, Fermin J.; Leon, Daniela; Montoya-Pfeiffer, Paula M.; Solarte, Victor M.; Nates-Parra, Guiomar	2017	Grana	EN	Colombia	tropical	2000-3000	0	0	1	0	1	0	0	0	1	0	0	0	0	0	1	0	0	0	0	0	0	0	1	0	0	0	0	0	0	0	0	0	0	0	0	1	0	0	0	0	0
automated	Leaf Herbivory Imposes Fitness Costs Mediated By Hummingbird And Insect Pollinators	Chauta, Alexander; Whitehead, Susan; Amaya-Marquez, Marisol; Poveda, Katja	2017	Plos One	EN	Colombia	tropical	2200	0	0	1	0	0	0	0	0	0	0	0	0	0	0	1	0	1	0	1	1	0	0	0	1	1	0	0	0	0	0	0	0	0	0	1	0	0	0	0	0	0
automated	Pollination Ecology Of Polylepis Tomentella (Rosaceae), An Andean Anemophilous Tree Presenting A Potential Floral Fungal Infection	Domic, Alejandra I.; Bernhard, Peter; Edens-Meier, Retha; Camilo, Gerardo R.; Capriles, Jose M.	2017	International Journal Of Plant Sciences	EN	Bolivia	tropical	3100-4000	0	1	0	0	0	0	0	0	0	0	0	0	1	0	0	0	0	0	1	0	0	0	1	0	0	0	0	0	0	0	0	0	0	0	1	0	0	0	0	0	0
automated	Inflorescence And Floral Traits Of The Colombian Species Of Tristerix (Loranthaceae) Related To Hummingbird Pollination	Gonzalez, Favio; Pabon-Mora, Natalia	2017	Anales Del Jardin Botanico De Madrid	EN	Colombia	tropical	3450-3650	1	0	1	0	0	0	0	0	0	0	0	0	1	0	1	0	1	0	0	0	0	0	0	0	0	0	0	0	0	0	0	0	0	0	1	0	0	0	0	0	0
manual	Plant And Habitat Use By Black‐Breasted Pufflegs (Eriocnemis Nigrivestis), A Critically Endangered Hummingbird	Guevara, E. A., Hipo, R., Poveda, C., Rojas, B., Graham, C. H., & Santander G, T.	2017	Journal Of Field Ornithology	EN	Ecuador	tropical	3252-3541	0	0	1	0	0	0	0	0	0	0	0	0	0	0	1	1	0	0	0	1	0	0	0	0	0	0	0	0	0	0	0	0	0	0	0	0	0	0	0	0	0
automated	Genome Diversity Of Tuber-Bearing Solanum Uncovers Complex Evolutionary History And Targets Of Domestication In The Cultivated Potato	Hardigan, Michael A.; Laimbeer, F. Parker E.; Newton, Linsey; Crisovan, Emily; Hamilton, John P.; Vaillancourt, Brieanne; Wiegert-Rininger, Krystle; Wood, Joshua C.; Douches, David S.; Farre, Eva M.; Veilleux, Richard E.; Buell, C. Robin	2017	Proceedings Of The National Academy Of Sciences Of The United States Of America	EN	Continental	continental	continental	0	0	0	0	0	0	0	0	0	0	0	NA	1	0	0	0	0	0	0	0	0	0	1	0	0	0	0	0	1	1	1	0	0	0	1	0	0	0	0	0	0
automated	Repeated Evolution Of Vertebrate Pollination Syndromes In A Recently Diverged Andean Plant Clade	Lagomarsino, Laura P.; Forrestel, Elisabeth J.; Muchhala, Nathan; Davis, Charles C.	2017	Evolution	EN	Continental	continental	continental	0	0	0	0	0	0	0	0	0	0	0	NA	1	0	0	0	1	0	0	0	1	0	0	0	0	0	0	0	0	1	0	0	0	0	1	0	0	0	0	0	0
automated	Flowering Phenology And Flower Visitors Of The Macana Palm Wettinia Kalbreyeri (Arecaceae) In An Andean Montane Forest	Lara, Carlos E.; Diez, Maria C.; Restrepo, Zoraida; Nunez, Luis A. N.; Moreno, Flavio	2017	Revista Mexicana De Biodiversidad	EN	Colombia	tropical	2200-2800	0	0	1	0	0	0	0	0	0	0	0	0	0	1	1	0	0	1	0	1	0	0	0	0	0	0	0	0	0	0	0	0	0	0	1	0	0	0	0	0	0
automated	Cytogenetic Evaluation Of Chili (Capsicum Spp., Solanaceae) Genotypes Cultivated In Valle Del Cauca, Colombia.	Macedo, V. De S.; Garcia Davila, M. A.; Castro, G. R. De; Garzon Bautista, Y. M.; Caetano, C. M.	2017	Acta Agronómica	EN	Colombia	tropical	1000	0	0	0	0	0	0	0	0	0	0	0	NA	1	0	0	0	0	0	0	0	0	0	1	0	0	0	0	0	0	0	0	0	0	0	1	0	0	0	0	0	0
automated	Do Artificial Nectar Feeders Affect Bat-Plant Interactions In An Ecuadorian Cloud Forest?	Maguina, Rossana; Muchhala, Nathan	2017	Biotropica	EN	Ecuador	tropical	1310-1480	0	0	1	0	0	0	0	0	0	0	0	0	0	0	1	1	0	0	0	1	0	0	1	0	0	0	0	0	0	0	0	0	0	0	0	0	0	0	0	0	0
automated	Recursos Florales Usados Por Dos Especies De Bombus En Un Fragmento De Bosque Subandino (Pamplonita-Colombia)	Mercado-G,, Jorge; Solano-R,, Cristian; Wolfgang R,, Hoffmann	2017	Revista Colombiana De Ciencia Animal Recia	ES	Colombia	tropical	1624	0	0	0	0	0	0	0	0	0	0	0	NA	0	0	1	0	0	0	0	0	0	0	1	0	0	0	0	0	0	0	0	0	0	0	0	1	0	0	0	0	0
automated	Network Structure Embracing Mutualism-Antagonism Continuums Increases Community Robustness	Montesinos-Navarro, Alicia; Hiraldo, Fernando; Tella, Jose L.; Blanco, Guillermo	2017	Nature Ecology & Evolution	EN	Bolivia	tropical	900-3500	0	0	0	0	1	0	0	0	0	0	0	0	1	0	1	1	1	0	0	1	0	0	0	0	0	1	0	0	0	0	0	0	0	0	0	0	0	0	0	0	0
automated	The Honey Plants And Its Resources Offer In Five Paths Of The Municipality Of Piendamo, Cauca.	Montoya-Bonilla, B. P.; Baca-Gamboa, A. E.; Bonilla, B. L.	2017	Biotecnologia En El Sector Agropecuario Y Agroindustrial	ES	Colombia	tropical	1760	0	0	1	0	0	0	0	0	0	0	0	0	1	0	1	0	1	0	0	0	0	0	0	1	0	0	0	0	0	0	0	0	0	0	1	1	0	0	0	0	0
automated	Morphological Characterization Of The American Oil Palm Collection Elaeis Oleifera (Kunth) Cortes.	Moreno Caicedo, L. P.; Bastidas Perez, S. E.	2017	Acta Agronómica	EN	Colombia	tropical	16	0	0	0	0	0	0	0	0	1	0	0	0	1	0	0	0	1	0	0	0	0	0	0	0	0	0	0	0	0	0	0	0	0	0	1	0	0	0	0	0	0
automated	The Effects Of Pesticides On Morphology, Viability, And Germination Of Blackberry (Rubus Glaucus Benth.) And Tree Tomato (Solanum Betaceum Cav.) Pollen Grains	Padilla, Flavio; Soria, Norman; Oleas, Abrahan; Rueda, Darwin; Manjunatha, Bangeppagari; Kundapur, Rajesh R.; Maddela, Naga Raju; Rajeswari, Bugude	2017	3 Biotech	EN	Ecuador	tropical	NA	0	0	0	0	0	0	0	0	1	0	0	0	0	0	0	1	1	0	0	0	0	0	1	0	0	0	0	0	0	0	0	0	0	0	1	0	0	0	0	0	0
automated	The Role Of The Endemic And Critically Endangered Colorful Puffleg Eriocnemis Mirabilis In Plant-Hummingbird Networks Of The Colombian Andes	Ramirez-Burbano, Monica B.; Gary Stiles, F.; Gonzalez, Catalina; Amorim, Felipe W.; Dalsgaard, Bo; Maruyama, Pietro K.	2017	Biotropica	EN	Colombia	tropical	2200-2500	0	0	1	0	0	0	0	0	0	0	0	0	0	0	1	1	0	0	0	1	0	0	1	0	0	1	0	0	0	0	0	0	0	0	0	0	0	0	0	0	0
automated	Dynamicsof The Phenology And Floral Visitors Of Two Terrestrial Bromeliads From A Colombian Paramo	Restrepo-Chica, Manuela; Argenis Bonilla-Gomez, Maria	2017	Revista Mexicana De Biodiversidad	ES	Colombia	tropical	3300-3700	1	0	0	0	0	0	0	0	0	0	0	0	1	1	1	0	1	1	0	1	0	0	0	0	0	0	0	0	0	0	0	0	0	0	1	0	0	0	0	0	0
automated	Effect Of The Spatial Arrangement Of Agroecosystem On Bee (Hymenoptera: Apoidea) Diversity In Potato (Solanum Tuberosum) Crops Of Antioquia, Colombia	Sepulveda-Cano, Paula A.; Smith-Pardo, Allan H.; Hoyos S, Rodrigo A.	2017	Revista Colombiana De Entomologia	ES	Colombia	tropical	2073-2600	0	0	0	0	0	0	0	0	1	0	0	0	0	0	1	1	0	0	0	1	0	0	0	0	0	0	0	0	0	0	0	0	land use	0	1	1	0	0	0	0	0
automated	Effects Of Hummingbird Morphology On Specialization In Pollination Networks Vary With Resource Availability	Tinoco, Boris A.; Graham, Catherine H.; Aguilar, Juan M.; Schleuning, Matthias	2017	Oikos	EN	Ecuador	tropical	3000-3200	0	0	1	0	0	0	0	0	1	0	0	0	1	0	1	0	0	1	0	1	1	0	0	1	0	1	0	0	0	0	0	0	0	0	0	0	0	0	0	0	0
automated	Pollination Of The Cycad Zamia Incognita A. Lindstr. & Idarraga By Pharaxonotha Beetles In The Magdalena Medio Valley, Colombia: A Mutualism Dependent On A Specific Pollinator And Its Significance For Conservation	Valencia-Montoya, Wendy A.; Tuberquia, Dino; Andres Guzman, Pablo; Cardona-Duque, Juliana	2017	Arthropod-Plant Interactions	EN	Colombia	tropical	500	0	0	0	1	0	0	0	0	0	0	0	0	0	0	1	0	1	1	1	1	0	0	0	0	0	0	1	0	0	0	0	0	0	0	1	0	1	0	0	0	0
automated	Pollen Spectrum Of Honey From Cuyo Grande, Cusco, Peru.	Yuca-Rivas, R.	2017	Ecologia Aplicada	ES	Peru	tropical	3200-4200	0	0	1	0	1	0	0	0	0	0	0	0	0	0	1	0	0	0	0	0	0	0	1	0	0	0	0	0	0	0	0	0	0	0	0	1	0	0	0	0	0
manual	Global Patterns Of Interaction Specialization In Bird–Flower Networks	Zanata, T. B., Dalsgaard, B. O., Passos, F. C., Cotton, P. A., Roper, J. J., Maruyama, P. K., ... & Varassin, I. G.	2017	Journal Of Biogeography	EN	Continental	continental	continental	0	0	0	0	0	0	0	0	0	0	0	NA	1	0	1	0	0	0	0	1	0	0	0	0	0	1	0	0	0	0	0	0	0	0	0	0	0	0	0	0	0
automated	Pollination System Of Two Endemic Bolivian Cacti: Harrisia Tetracantha And Neoraimondia Herzogiana	Arzabe, Ariel; Aguirre, Luis F.; Baldelomar, Mariela	2018	Bradleya	EN	Bolivia	tropical	2084-2600	0	0	0	0	0	0	1	0	0	0	0	0	1	0	1	0	1	0	0	1	0	0	0	0	0	0	0	0	0	0	0	0	0	0	1	0	0	0	0	0	0
automated	Estudios De Biología Floral, Reproductiva Y Visitantes Florales En El Loche De Lambayeque (Cucurbita Moschata Duchesne)	Bazo S, Isamar; Espejo J, Rosa; Palomino A, César; Flores P, Mercedes; Chang L, Milagros; López B, César; Mansilla S, Roberto	2018	Ecología Aplicada	ES	Peru	tropical	NA	0	0	0	0	0	0	0	0	1	0	0	0	1	1	0	0	1	1	0	1	0	0	1	1	0	0	0	0	0	0	0	0	0	0	1	0	0	0	0	0	0
automated	Biting The Hand That Feeds You: Wedge-Billed Hummingbird Is A Nectar Robber Of A Sicklebill-Adapted Andean Bellflower	Boehm, Mannfred M. A.	2018	Acta Amazonica	EN	Peru	tropical	1300	0	0	1	0	0	0	0	0	0	0	0	0	0	0	1	0	0	0	0	1	0	0	0	0	0	0	0	0	0	0	0	0	0	0	1	0	0	0	0	0	0
automated	The Manu Gradient As A Study System For Bird Pollination	Boehm, Mannfred M. A.; Scholer, Micah N.; Kennedy, Jeremiah J. C.; Heavyside, Julian M.; Daza, Aniceto; Guevara-Apaza, David; Jankowski, Jill E.	2018	Biodiversity Data Journal	EN	Peru	tropical	0-2400	0	0	1	1	0	0	0	0	0	0	0	0	1	0	1	0	1	0	0	1	1	0	0	0	0	0	0	0	0	0	0	0	0	0	0	0	0	0	0	0	0
automated	Habitat Loss And Fragmentation Reduce Effective Gene Flow By Disrupting Seed Dispersal In A Neotropical Palm	Browne, Luke; Karubian, Jordan	2018	Molecular Ecology	EN	Ecuador	tropical	0	0	0	0	1	0	0	0	0	1	0	0	0	1	0	0	1	0	0	0	0	0	0	0	0	0	0	0	0	1	0	0	0	0	0	1	0	0	0	0	0	0
automated	Measurement Of Stomata And Pollen As An Indirect Indicator Of Polyploidy In The Genus Polylepis (Rosaceae) In Ecuador	Caiza, Joselin C.; Vargas, Dominique; Olmedo, Camila; Arboleda, Mario; Boada, Lissette; Acurio, Osmar; Arroyo, Carlos; Debut, Alexis; Segovia-Salcedo, Maria	2018	Ecologia Austral	ES	Ecuador	tropical	NA	0	0	1	0	0	0	0	0	0	0	0	0	1	0	0	0	1	0	0	0	0	0	1	0	0	0	0	0	0	0	1	0	0	0	1	0	0	0	0	0	0
automated	Dipterans Associated To The Flowering Of The Avocado Persea Americana Mill Cv. Hass In Cauca, Colombia.	Carabali-Banguero, Diana; Montoya-Lerma, James; Carabali-Munoz, Arturo	2018	Biota Colombiana	ES	Colombia	tropical	1600	0	0	0	0	0	0	0	0	0	0	0	NA	0	0	1	0	0	0	0	1	0	0	1	0	0	0	0	0	0	0	0	0	0	0	1	0	0	0	0	0	0
automated	Effect Of The Exclusion Of The Floral Visiting Insects In The Fruit Set Of Persea Americana Cv. Hass (Lauraceae)	Carabali-Banguero, Diana; Montoya-Lerma, James; Carabali-Munoz, Arturo	2018	Acta Zoologica Mexicana Nueva Serie	ES	Colombia	tropical	1873-1886	0	0	0	0	0	0	0	0	0	0	0	NA	0	0	1	0	0	0	1	0	0	0	0	0	0	0	0	0	0	0	0	0	0	0	1	0	0	0	0	0	0
automated	Phylogeny Of The Neotropical Sages (Salvia Subg. Calosphace; Lamiaceae) And Insights Into Pollinator And Area Shifts	Fragoso-Martinez, Itzi; Martinez-Gordillo, Martha; Salazar, Gerardo A.; Sazatornil, Federico; Jenks, Aaron A.; Garcia Pena, Maria Del Rosario; Barrera-Aveleida, Giovanna; Benitez-Vieyra, Santiago; Magallon, Susana; Cornejo-Tenorio, Guadalupe; Granados Mendoza, Carolina	2018	Plant Systematics And Evolution	EN	Continental	continental	continental	0	0	0	0	0	0	0	0	0	0	0	NA	1	0	0	0	1	0	0	0	0	0	0	0	0	0	0	0	0	1	0	0	0	0	1	0	0	0	0	0	0
automated	Pollination Of Granadilla (Passiflora Ligularis) Benefits From Large Wild Insects	Gutierrez-Chacon, Catalina; Fornoff, Felix; Ospina-Torres, Rodulfo; Klein, Alexandra-Maria	2018	Journal Of Economic Entomology	EN	Colombia	tropical	1800-2100	0	0	1	0	0	0	0	0	1	0	0	0	0	0	1	0	1	0	1	1	1	0	1	0	0	0	0	0	0	0	0	0	0	0	1	0	0	0	0	0	0
manual	Impacts Of Nectar Robbing On The Foraging Ecology Of A Territorial Hummingbird	Hazlehurst, J. A., & Karubian, J. O	2018	Behavioural Processes	EN	Ecuador	tropical	2900-3100	0	0	1	0	0	0	0	0	0	0	0	0	0	0	1	0	0	0	1	0	0	0	0	0	0	0	1	0	0	0	0	0	0	0	0	0	0	0	0	0	0
automated	Reproductive Biology Of Oreocereus Fossulatus (Cactaceae), A Long-Lived Columnar Cactus Endemic To The Tropical Andes	Larrea-Alcazar, Daniel M.; Lopez, Ramiro P.; Gutierrez, Josseth P.; Garcia, Emilia	2018	Plant Species Biology	EN	Bolivia	tropical	3150	0	0	0	0	0	0	1	0	0	0	0	0	0	1	1	0	1	1	1	1	0	0	0	1	0	0	0	0	0	0	0	0	0	0	1	0	0	0	0	0	0
automated	Reciprocal Interactions Between A Facilitator, Natives, And Exotics In Tropical Alpine Plant Communities	Llambi, Luis D.; Hupp, Nicole; Saez, Agustin; Callaway, Ragan	2018	Perspectives In Plant Ecology Evolution And Systematics	EN	Venezuela	tropical	4250-4350	1	0	0	0	0	0	0	0	0	0	0	0	0	0	1	0	0	0	0	0	0	0	0	0	0	0	0	0	0	0	0	1	0	0	1	0	0	0	0	0	0
automated	The Evolution Of Floral Ontogenetic Allometry In The Andean Genus Caiophora (Loasaceae, Subfam. Loasoideae)	Micaela Strelin, Marina; Benitez-Vieyra, Santiago; Fornoni, Juan; Klingenberg, Christian Peter; Cocucci, Andrea	2018	Evolution & Development	EN	Continental	continental	continental	0	0	0	0	0	0	0	0	0	0	0	NA	1	0	0	0	1	0	0	0	0	0	0	0	0	0	0	0	0	1	0	0	0	0	1	0	0	0	0	0	0
automated	Interactions Between Bats And Floral Resources In A Premontane Forest, Valle Del Cauca, Colombia	Mora-Beltran, Catherine; Fernando Lopez-Arevalo, Hugo	2018	Therya	EN	Colombia	tropical	1200-1700	0	0	1	0	0	0	0	0	0	0	0	0	0	0	1	0	0	0	0	0	1	0	1	0	0	0	0	0	0	0	0	0	0	0	0	0	0	0	0	0	0
automated	Effect Of Honey Bee (Apis Mellifera L.) Density On Pollination And Fruit Set Of Avocado (Persea Americana Mill.) Cv. Hass.	Pena, Juan F.; Carabali, Arturo	2018	Journal Of Apicultural Science	EN	Colombia	tropical	1735	0	0	0	0	0	0	0	0	1	0	0	0	1	0	1	0	1	0	1	1	0	0	1	0	0	0	0	0	0	0	0	0	0	0	1	0	0	0	0	0	0
automated	Efficiency Of Pollination By Orphan Colonies Of Bombus Atratus (Hymenoptera: Apidae) In Strawberry (Fragaria X Ananassa) In Greenhouse	Poveda Coronel, Carlos Alberto; Riano Jimenez, Diego; Aguilar Benavides, Lucia; Ricardo Cure, Jose	2018	Acta Biologica Colombiana	ES	Colombia	tropical	2597	0	0	0	0	0	0	0	0	1	0	0	0	0	0	1	0	0	0	1	0	0	0	0	0	0	0	0	0	0	0	0	0	0	0	1	1	0	0	0	0	0
automated	Phenological Growth Stages Of Feijoa [Acca Sellowiana (O. Berg) Burret] According To The Bbch Scale Under Tropical Andean Conditions	Ramirez, Fernando; Kallarackal, Jose	2018	Scientia Horticulturae	EN	Colombia	tropical	2600	0	0	0	0	0	0	0	0	1	1	0	0	0	1	0	0	0	1	0	0	0	0	0	0	0	0	0	0	0	0	0	0	0	0	1	0	0	0	0	0	0
automated	Pollen Types Used By The Native Stingless Bee, Tetragonisca Angustula (Latreille), In An Amazon-Chiquitano Transitional Forest Of Bolivia	Saravia-Nava, A.; Niemeyer, H. M.; Pinto, C. F.	2018	Neotropical Entomology	EN	Bolivia	tropical	390	0	0	0	1	0	1	0	0	0	0	0	0	0	0	1	0	0	0	0	0	0	0	1	0	0	0	0	0	0	0	0	0	0	0	1	0	0	0	0	0	0
automated	Convergent Evolution Of Floral Shape Tied To Pollinator Shifts In Iochrominae (Solanaceae)	Smith, Stacey D.; Kriebel, Ricardo	2018	Evolution	EN	Continental	continental	continental	0	0	0	0	0	0	0	0	0	0	0	NA	1	0	0	0	1	0	0	0	0	0	0	0	0	0	0	0	0	1	0	0	0	0	1	0	0	0	0	0	0
automated	Land Use Change Has Stronger Effects On Functional Diversity Than Taxonomic Diversity In Tropical Andean Hummingbirds	Tinoco, Boris A.; Santillan, Vinicio E.; Graham, Catherine H.	2018	Ecology And Evolution	EN	Ecuador	tropical	3000-3300	1	0	1	0	0	0	0	0	1	0	0	0	1	0	0	1	0	1	0	0	1	1	0	1	0	0	0	0	0	0	0	0	land cover	0	0	0	0	0	0	0	0
automated	Functional Structure And Patterns Of Specialization In Plant-Pollinator Relationships Of An Agroecosystem In Valle Del Cauca, Colombia	Aguado, Diana; Gutierrez-Chacon, Catalina; Carolina Munoz, Marcia	2019	Acta Biologica Colombiana	ES	Colombia	tropical	1031	0	0	0	0	0	1	0	0	0	0	0	0	1	0	1	0	1	0	0	1	1	0	0	0	0	1	0	0	0	0	0	0	0	1	0	0	0	0	0	0	0
automated	Are Orchid Bees Useful Indicators Of The Impacts Of Human Disturbance?	Allen, Laura; Reeve, Richard; Nousek-Mcgregor, Anna; Villacampa, Jaime; Macleod, Ross	2019	Ecological Indicators	EN	Peru	tropical	470	0	0	0	1	0	0	0	0	1	0	0	0	0	0	0	1	0	0	0	1	0	0	0	0	0	0	0	0	0	0	0	0	0	0	0	1	0	0	0	0	0
automated	Diet And Trophic Structure In An Assemblage Of Bats In Montane Forest Of Pampa Hermosa National Sanctuary, Junin, Peru	Arias, Edith; Pacheco, Victor	2019	Revista Peruana De Biología	ES	Peru	tropical	1370-1900	0	0	1	0	0	0	0	0	0	0	0	0	0	0	1	0	0	0	0	0	0	0	1	0	0	0	0	0	0	0	0	0	0	0	0	0	0	0	0	0	0
automated	Bird Visitation To A High Andean Anthurium (Araceae) In Eastern Ecuador	Bleiweiss, Robert; Sornoza Molina, Francisco; Freire, Efrain; Croat, Thomas B.	2019	Flora	EN	Ecuador	tropical	2700	0	0	1	0	0	0	0	0	0	0	0	0	1	0	1	0	1	0	0	1	0	0	0	0	0	0	0	0	0	0	0	0	0	0	1	0	0	0	0	0	0
automated	First Record Of Platyscapa Quadraticeps (Hymenoptera: Chalcidoidea: Agaoninae) In Colombia: A Warning Sign?	Cardona, William	2019	Revista Colombiana De Entomologia	EN	Colombia	tropical	985	0	0	0	0	0	0	0	0	0	1	0	0	1	0	1	1	0	0	0	0	1	0	0	0	0	0	0	0	0	0	0	0	0	0	0	1	0	0	0	0	0
manual	Ancognatha Vulgaris (Melolonthidae, Cyclocephalini): A Specialized Pollen-Feeding Scarab Associated With Wax Palms (Ceroxylon Spp., Arecaceae) In Andean Cloud Forests Of Colombia	Carreño-Barrera, J., Núñez-Avellaneda, L. A., & Maia, A. C. D.	2019	Arthropod-Plant Interactions	EN	Colombia	tropical	1600-2600	0	0	1	1	0	0	0	0	0	0	0	0	0	0	1	0	0	0	0	1	0	0	1	0	0	0	0	0	0	0	0	0	0	0	1	0	1	0	0	0	0
automated	Intersections Between Rural Livelihood Security And Animal Pollination In Anolaima, Colombia	Cely-Santos, Marcela; Lu, Flora	2019	Geoforum	EN	Colombia	tropical	900-2800	0	0	0	0	0	0	0	0	1	0	0	0	1	0	0	1	0	0	0	0	0	0	0	0	0	0	0	0	0	0	0	0	interviews	1	0	0	0	0	0	0	0
automated	Local And Landscape Habitat Influences On Bee Diversity In Agricultural Landscapes In Anolaima, Colombia	Cely-Santos, Marcela; Philpott, Stacy M.	2019	Journal Of Insect Conservation	EN	Colombia	tropical	900-2800	0	0	0	0	0	0	0	0	1	0	0	0	0	1	0	1	0	1	0	0	0	0	0	0	0	0	0	0	0	0	0	0	0	0	1	1	0	0	0	0	0
automated	Contrasting Patterns Of Floral Size Variation In Two Sympatric Species Of Anthurium Along An Elevation Gradient In A Tropical Mountain Forest	Cuartas-Hernandez, Sandra E.; Moreno-Betancur, Deisy J.; Gibernau, Marc; Herrera-Palma, Maribel; Hoyos-Serna, Leon	2019	International Journal Of Plant Sciences	EN	Colombia	tropical	2200-2800	0	0	1	0	0	0	0	0	0	0	0	0	1	0	1	0	1	0	0	1	0	0	1	0	0	0	0	0	0	0	0	0	0	0	1	0	0	0	0	0	0
automated	Bimodal Pollination Systems In Andean Melastomataceae Involving Birds, Bats, And Rodents	Dellinger, Agnes S.; Scheer, Lisa M.; Artuso, Silvia; Fernandez-Fernandez, Diana; Sornoza, Francisco; Penneys, Darin S.; Tenhaken, Raimund; Doetterl, Stefan; Schoenenberger, Juerg	2019	American Naturalist	EN	Ecuador	tropical	2160-3600	0	0	1	0	0	0	0	0	0	0	0	0	0	0	1	0	0	0	1	1	1	0	1	1	1	0	0	0	0	0	0	0	0	0	1	0	0	0	0	0	0
automated	Pollen Resources Used By Two Species Of Stingless Bees (Meliponini) In A Tropical Dry Forest Of Southern Ecuador	Gaona, Fernando P.; Guerrero, Anthony; Gusman, Elizabeth; Ivan Espinosa, Carlos	2019	Journal Of Insect Science	EN	Ecuador	tropical	525-547	0	0	0	0	1	0	0	0	0	0	0	0	0	0	1	0	0	0	0	0	0	0	1	0	0	0	0	0	0	0	0	0	0	0	0	1	0	0	0	0	0
automated	Morphology, Viability, And Longevity Of Pollen Of National Type And Trinitarian (Ccn-51) Clones Of Cocoa (Theobroma Cacao L.) On The Coast Of Ecuador	Garcia Talledo, Boris; Bazurto Zambrano, Alex; Garcia Cruzatty, Luz; Zambrano Gavilanes, Freddy	2019	Brazilian Journal Of Botany	EN	Ecuador	tropical	60	0	0	0	0	0	0	0	0	1	0	0	0	1	0	0	0	1	0	0	0	0	0	1	0	0	0	0	0	0	0	0	0	0	0	1	0	0	0	0	0	0
automated	Flower Development Of Tristerix Confirms Irregular Calyx Formation And Obhaplostemony As Plesiomorphies In New World Loranthaceae (Santalales)	Gonzalez, Favio; Pabon-Mora, Natalia	2019	International Journal Of Plant Sciences	EN	Colombia	tropical	3450-3650	0	0	1	0	0	0	0	0	0	0	0	0	1	1	0	0	1	1	0	0	0	0	0	0	0	0	0	0	0	0	0	0	0	0	1	0	0	0	0	0	0
automated	Assemblage Of Nectarivorous Birds And Their Floral Resources In An Elfin Forest Of The Central Andes Of Peru	Gonzalez, Oscar; Diaz, Camilo; Britto, Bernie	2019	Ecologia Aplicada	EN	Peru	tropical	3800	0	0	1	0	0	0	0	0	0	0	0	0	0	0	1	0	0	0	0	1	0	0	0	0	0	1	0	0	0	0	0	0	0	0	0	0	0	0	0	0	0
automated	Genetic Diversity Of Potatoes For Local Use In Venezuelan Andean Communities, Through Morphological, Molecular And Pollen Characterization	Gordones-Rojas, G.; Gonzalez, L.; Osorio, M.; Meneses, L.	2019	Revista Latinoamericana De La Papa	ES	Venezuela	tropical	NA	0	0	0	0	0	0	0	0	1	0	0	0	1	0	0	0	1	0	0	0	0	0	1	0	0	0	0	0	0	0	0	0	0	0	1	0	0	0	0	0	0
manual	Crescendo, Diminuendo And Subito Of The Trumpets: Winds Of Change In The Concerted Evolution Between Flowers And Pollinators In Salpichroa (Solanaceae)	Ibañez, A. C., More, M., Salazar, G., Leiva, S., Barboza, G. E., & Cocucci, A. A.	2019	Molecular Phylogenetics And Evolution	EN	Continental	continental	continental	0	0	0	0	0	0	0	0	0	0	0	NA	1	0	0	0	1	0	0	0	0	0	0	0	0	0	0	0	0	1	0	0	0	0	1	0	0	0	0	0	0
automated	Benefits For Multiple Ecosystem Services In Peruvian Coffee Agroforestry Systems Without Reducing Yield	Jezeer, Rosalien E.; Santos, Maria J.; Verweij, Pita A.; Boot, Rene G. A.; Clough, Yann	2019	Ecosystem Services	EN	Peru	tropical	670-1500	0	0	1	0	0	0	0	0	0	0	0	0	0	0	0	1	0	0	0	0	0	1	0	0	0	0	0	0	0	0	0	0	interviews, land cover	0	1	0	0	1	0	0	0
automated	Leafflower-Leafflower Moth Mutualism In The Neotropics: Successful Transoceanic Dispersal From The Old World To The New World By Actively-Pollinating Leafflower Moths	Kawakita, Atsushi; Wong Sato, Akira A.; Llacsahuanga Salazar, Juana R.; Kato, Makoto	2019	Plos One	EN	Peru	tropical	350-1200	0	0	1	0	1	0	0	0	0	0	0	0	1	0	1	0	0	0	0	1	1	0	1	0	0	0	0	0	0	1	0	0	0	0	1	0	0	0	0	1	0
automated	A Gradient Of Pollination Specialization In Three Species Of Bolivian Centropogon	Lagomarsino, Laura P.; Muchhala, Nathan	2019	American Journal Of Botany	EN	Bolivia	tropical	2200-2700	0	0	1	0	0	0	0	0	0	0	0	0	1	0	1	0	1	0	0	1	0	0	1	0	0	0	0	0	0	0	0	0	0	0	1	0	0	0	0	0	0
automated	Rubus Glaucus Benth.: Morphology And Floral Biology Aimed At Plant Breeding Processes.	Lopez Gutierez, A. M.; Marulanda Angel, M. L.; Gomez Lopez, L. M.; Barrera Sanchez, C. F.	2019	Revista - Facultad Nacional De Agronomia Medellin	EN	Colombia	tropical	1467	0	0	0	0	0	0	0	0	1	0	0	0	1	0	0	0	1	0	1	0	0	0	1	0	0	0	0	0	0	0	0	0	0	0	1	0	0	0	0	0	0
automated	Leucospis Leucotelus (Hymenoptera: Leucospidae) As A Parasitoid Of The Large Carpenter Bee Xylocopa Lateralis (Hymenoptera: Apidae, Xylocopinae) In Colombia	Lucia, Mariano; Wolfgang, Hoffmann; Gonzalez, Victor H.	2019	Revista De La Sociedad Entomologica Argentina	EN	Colombia	tropical	1886	0	0	0	0	0	0	0	0	0	0	0	NA	0	0	1	0	0	0	0	0	1	0	0	0	0	0	0	0	0	0	0	0	0	0	0	1	0	0	0	0	0
automated	Study Of The Reproductive Characteristics Of Carnation Hybrids (Dianthus Caryophyllus)	Marcela Rios, Dian; Jose Filgueira, Juan	2019	Temas Agrarios	ES	Colombia	tropical	2600	0	0	0	0	0	0	0	0	1	0	0	0	1	0	0	0	1	0	1	0	0	0	1	0	0	0	0	0	0	0	0	0	0	0	1	0	0	0	0	0	0
manual	The Chemical And Visual Bases Of The Pollination Of The Neotropical Sexually Deceptive Orchid Telipogon Peruvianus	Martel, C., Francke, W., & Ayasse, M.	2019	New Phytologist	EN	Peru	tropical	2800-3000	0	0	1	0	0	0	0	0	0	0	0	0	1	0	1	0	0	0	0	1	0	0	0	0	1	0	0	1	0	0	0	0	vision model	0	1	0	0	0	0	0	0
automated	Pollination Ecology Of The Neotropical Gesneriad Gloxinia Perennis: Chemical Composition And Temporal Fluctuation Of Floral Perfume	Martel, C.; Gerlach, G.; Ayasse, M.; Milet-Pinheiro, P.	2019	Plant Biology	EN	Peru	tropical	230-740	0	0	0	1	0	0	0	0	0	0	0	0	1	0	1	0	1	0	1	1	0	0	0	0	1	0	0	0	0	0	0	0	0	0	1	1	0	0	0	0	0
automated	Pollen Collected By Nannotrigona Mellaria (Apidae: Meliponini) In Two Urban Environments (Valle Del Cauca - Colombia).	Martinez L, Sergio; Otero O, Joel Tupac	2019	Boletin Cientifico Museo De Historia Natural Universidad De Caldas	ES	Colombia	tropical	965-995	0	0	0	0	0	1	0	0	0	0	0	0	0	0	1	0	0	0	0	0	0	0	1	0	0	0	0	0	0	0	0	0	0	0	0	1	0	0	0	0	0
automated	Differential Tolerance To Increasing Heterospecific Pollen Deposition In Two Sympatric Species Of Burmeistera (Campanulaceae: Lobelioideae)	Moreira-Hernandez, Juan Isaac; Terzich, Nicholas; Zambrano-Cevallos, Ricardo; Oleas, Nora H.; Muchhala, Nathan	2019	International Journal Of Plant Sciences	EN	Ecuador	tropical	2100	0	0	1	0	0	0	0	0	1	0	0	0	1	0	1	0	1	0	1	0	0	0	0	0	0	0	0	0	0	0	0	0	0	0	1	0	0	0	0	0	0
manual	Phenological Patterns And Pollination Network Structure In A Venezuelan Paramo: A Community-Scale Perspective On Plant-Animal Interactions	Pelayo, R. C., Soriano, P. J., Márquez, N. J., & Navarro, L.	2019	Plant Ecology & Diversity	EN	Venezuela	tropical	3000-4200	1	0	0	0	0	0	0	0	0	0	0	0	0	1	1	0	0	1	0	1	0	0	0	0	0	1	0	0	0	0	0	0	0	1	0	0	0	0	0	0	0
automated	Dracula Orchids Exploit Guilds Of Fungus Visiting Flies: New Perspectives On A Mushroom Mimic	Policha, Tobias; Grimaldi, David A.; Manobanda, Rocio; Troya, Adrian; Ludden, Ashley; Dentinger, Bryn T. M.; Roy, Bitty A.	2019	Ecological Entomology	EN	Ecuador	tropical	1250-2200	0	0	1	0	0	0	0	0	0	0	0	0	0	0	1	0	0	0	0	1	0	0	0	0	0	0	0	0	0	0	0	0	0	0	0	0	0	0	1	0	0
automated	Some Aspects Of The Natural History Of Nectar-Feeding Bat Anoura Peruana (Chiroptera, Phyllostomidae) In The Valley Of La Paz.	Raquel Galeon-Alcon, Maria; Moya, Isabel	2019	Ecología En Bolivia	ES	Bolivia	tropical	2412-5000	0	0	0	0	0	0	0	0	0	0	0	NA	0	0	1	1	0	0	0	1	1	0	1	0	0	0	0	0	0	0	0	0	0	0	0	0	0	0	0	0	0
automated	Oil Palm Pollinator Dynamics And Their Behavior On Flowers Of Different Oil Palm. Species Elaeis Guineensis, Elaeis Oleifera And The Oleifera X Guineensis Hybrid In Ecuador	Raquel Melendez-Jacome, Maria; Andres Racines-Oliva, Mauricio; Alejandro Galvis, Andres; Sebastian Davila, Andres; Patricio Ponce, William	2019	Pertanika Journal Of Tropical Agricultural Science	EN	Ecuador	tropical	290-500	0	0	0	0	0	0	0	0	1	0	0	0	0	0	1	0	0	0	0	1	0	1	1	0	0	0	0	0	0	0	0	0	0	0	1	0	0	0	0	0	0
automated	Pollen Analogues Are Transported Across Greater Distances In Bee-Pollinated Than In Hummingbird-Pollinated Species Of Justicia (Acanthaceae)	Schmidt-Lebuhn, Alexander N.; Mueller, Matthias; Pozo Inofuentes, Paola; Viso, Francisco Encinas; Kessler, Michael	2019	Biotropica	EN	Bolivia	tropical	NA	0	0	1	1	0	0	0	0	0	0	0	0	0	0	1	0	0	0	0	1	0	0	0	0	0	0	1	0	0	0	0	0	0	0	1	0	0	0	0	0	0
manual	The Distributions Of Morphologically Specialized Hummingbirds Coincide With Floral Trait Matching Across An Andean Elevational Gradient	Sonne, J., Zanata, T. B., Martín González, A. M., Cumbicus Torres, N. L., Fjeldså, J., Colwell, R. K., ... & Dalsgaard, B.	2019	Biotropica	EN	Ecuador	tropical	950-3700	0	0	1	0	0	0	0	0	0	0	0	0	1	1	1	0	1	1	0	1	1	1	0	0	0	1	0	0	0	0	0	0	0	0	0	0	0	0	0	0	0
automated	Hidden In Plain Sight: A New Species Of Pleurothallis (Orchidaceae: Pleurothallidinae) From Colombia Previously Misidentified As Pleurothallis Luctuosa.	Wilson, M.; Zhao Kehan; Hampson, H.; Chang, M.; Reina-Rodriguez, G. A.; Niessen, A.	2019	Lankesteriana	EN	Colombia	tropical	NA	0	0	0	0	0	0	0	0	0	0	0	NA	1	0	0	0	1	0	0	0	0	0	0	0	0	0	0	0	0	0	0	0	0	0	1	0	0	0	0	0	0
manual	Floral Reorientation: The Restoration Of Pollination Accuracy After Accidents	Armbruster, W. S., & Muchhala, N.	2020	New Phytologist	EN	Ecuador	tropical	NA	0	0	0	0	0	0	0	0	0	0	0	NA	1	0	0	0	1	0	1	0	0	0	0	0	0	0	0	0	0	0	0	0	0	0	1	0	0	0	0	0	0
automated	Flower Abundance And Defendability At Two Mass-Blooming Understory Plants Structure Nectar-Feeding Bird Guilds In Garua Forest Of Western Ecuador	Becker, C. Dustin; Loughin, Thomas M.; Astudillo-Sanchez, Evelyng; Agreda, Ana E.; Wethington, Susan M.	2020	Wilson Journal Of Ornithology	EN	Ecuador	tropical	600-700	0	0	0	0	1	0	0	0	0	0	0	0	1	1	1	0	0	1	0	1	1	1	0	1	0	0	0	0	0	0	0	0	0	0	1	0	0	0	0	0	0
automated	Mestizo Farmers' Knowledge Of Entomofauna Is Reflected In Their Management Practices: A Case Study In The Andean-Amazon Foothills Of Peru	Beltran-Tolosa, Lucila Marcela; Cruz-Garcia, Gisella S.; Solis, Reynaldo; Quintero, Marcela	2020	Frontiers In Sustainable Food Systems	EN	Peru	tropical	180	0	0	0	1	0	0	0	0	1	0	0	0	1	0	0	1	0	0	0	1	0	0	0	0	0	0	0	0	0	0	0	0	free listings and focus groups	0	0	0	0	0	0	0	0
automated	Pollination In The Desert: Adaptation To Bees And Birds Insalvia Rhombifolia	Cairampoma, Lianka; Tello, Juan A.; Classen-Bockhoff, Regine	2020	International Journal Of Plant Sciences	EN	Peru	tropical	320-750	0	0	0	0	0	0	1	0	0	0	0	0	1	0	1	0	1	0	1	1	1	0	0	1	0	0	0	0	0	0	0	0	0	0	1	0	0	0	0	0	0
manual	Orchestrated Flowering And Interspecific Facilitation: Key Factors In The Maintenance Of The Main Pollinator Of Coexisting Threatened Species Of Andean Wax Palms (Ceroxylon Spp.)	Carreño-Barrera, J., Núñez-Avellaneda, L. A., Sanín, M. J., & Maia, A. C. D.	2020	Annals Of The Missouri Botanical Garden	EN	Colombia	tropical	NA	0	0	1	0	0	0	0	0	0	0	0	0	0	1	1	0	0	1	0	1	0	0	0	0	0	0	0	0	0	0	0	0	0	0	1	0	0	0	0	0	0
automated	Caracterización Funcional De Plantas Y Su Utilidad En La Selección De Especies Para La Restauración Ecológica De Ecosistemas Altoandinos	Cogollo Calderón, Angélica María; Velasco Linares, Patricia; Manosalva, Leonardo	2020	Biota Colombiana	ES	Colombia	tropical	3300	1	0	1	0	0	0	0	0	0	0	0	0	1	0	0	1	1	1	0	0	0	0	0	0	0	0	0	0	0	0	0	0	0	0	1	0	0	0	0	0	0
automated	A New Species Of Anthurium Sect. Cardiolonchium (Araceae) From The Cordillera Oriental (Napo Province), Ecuador	Croat, Thomas B.; Freire, Efrain; Bleiweiss, Robert; Sornoza Molina, Francisco	2020	Novon	EN	Ecuador	tropical	2733	0	0	1	0	0	0	0	0	0	0	0	0	1	0	1	0	1	0	0	1	0	0	0	0	0	0	0	0	0	0	0	0	0	0	1	0	0	0	0	0	0
automated	Contrasting Population Genetic Structure Of Two Sympatric Species Ofanthurium(Araceae) Along Elevation In An Andean Mountain Forest	Cuartas-Hernandez, Sandra E.; Moreno-Betancur, Deisy J.	2020	Biotropica	EN	Colombia	tropical	2150-2900	0	0	1	0	0	0	0	0	0	0	0	0	1	1	0	0	0	1	1	0	0	0	0	0	0	0	0	0	1	0	0	0	0	0	1	0	0	0	0	0	0
manual	Sexual Reproductive Strategies Of Puya Nitida (Bromeliaceae) In A Colombian Paramo, A Tropical High-Elevation Ecosystem	Franco-Saldarriaga, A., & Bonilla-Gómez, M. A.	2020	Journal Of Tropical Ecology	EN	Colombia	tropical	3400	1	0	0	0	0	0	0	0	0	0	0	0	1	1	0	0	1	1	1	0	0	0	0	0	0	0	0	0	0	0	0	0	0	0	1	0	0	0	0	0	0
manual	Is Variation In Flower Shape And Length Among Native And Non-Native Populations Of Nicotiana Glaucaa Product Of Pollinator-Mediated Selection?	García, M., Benítez-Vieyra, S., Sérsic, A. N., Pauw, A., Cocucci, A. A., Traveset, A., ... & Paiaro, V.	2020	Evolutionary Ecology	EN	Bolivia, Argentina	tropical, temperate	310-3213	0	0	0	0	0	0	0	0	1	0	0	0	1	0	0	0	1	0	0	0	0	0	0	0	0	0	0	0	0	0	0	0	0	0	1	0	0	0	0	0	0
automated	Gametophytic Self-Incompatibility In Andean Capuli (Prunus Serotina Subsp. Capuli): Allelic Diversity At The S-Rnase Locus Influences Normal Pollen-Tube Formation During Fertilization	Gordillo-Romero, Milton; Correa-Baus, Lisa; Baquero-Mendez, Veronica; De Lourdes Torres, Maria; Vintimilla, Carlos; Tobar, Jose; Torres, Andres F.	2020	Peerj	EN	Ecuador	tropical	2621-3006	0	0	0	0	0	0	0	0	0	0	0	NA	1	0	0	0	0	0	0	0	0	0	1	0	0	0	0	0	0	0	1	0	0	0	1	0	0	0	0	0	0
automated	Biological Corridors As Important Habitat Structures For Maintaining Bees In A Tropical Fragmented Landscape	Gutierrez-Chacon, Catalina; Valderrama-A, Carlos; Klein, Alexandra-Maria	2020	Journal Of Insect Conservation	EN	Colombia	tropical	1800-2100	0	0	1	0	0	0	0	0	1	0	0	0	1	1	0	1	0	1	0	0	1	1	0	0	0	0	0	0	0	0	0	0	land cover	0	0	1	0	0	0	0	0
automated	Nectar Robbing In The Trainbearers (Lesbia, Trochilidae)	Igic, Boris; Nguyen, Ivory; Fenberg, Phillip B.	2020	Peerj	EN	Continental	continental	continental	0	0	0	0	0	0	0	0	0	0	0	NA	0	0	1	0	0	0	0	1	1	0	0	0	0	0	0	0	0	0	0	0	citizen science	0	0	0	0	0	0	0	0
automated	Reproductive Ecology Of The Bird-Pollinated Nicotiana Glauca Across Native And Introduced Ranges With Contrasting Pollination Environments	Issaly, E. A.; Sersic, A. N.; Pauw, A.; Cocucci, A. A.; Traveset, A.; Benitez-Vieyra, S. M.; Paiaro, V.	2020	Biological Invasions	EN	Bolivia, Argentina	tropical, temperate	3155	0	0	0	0	0	0	0	0	0	0	0	NA	0	0	1	1	1	1	1	1	0	0	0	0	0	0	0	0	0	0	0	0	0	0	1	0	0	0	0	0	0
automated	The Uncinate Viscidium And Floral Setae, An Evolutionary Innovation And Exaptation To Increase Pollination Success In The Telipogon Alliance (Orchidaceae: Oncidiinae)	Martel, Carlos; Neubig, Kurt M.; Williams, Norris H.; Ayasse, Manfred	2020	Organisms Diversity & Evolution	EN	Peru	tropical	2850	0	0	1	0	0	0	0	1	0	0	0	0	1	0	1	0	1	0	1	0	0	0	0	0	0	0	0	0	0	1	0	0	0	0	1	0	0	0	0	0	0
automated	Polinización Efectiva De Flores Ornitófilas En Un Bosque De Niebla De Colombia	Martinez-Meneses, Angie Lisseth; Torres-González, Alba Marina	2020	Ciencia En Desarrollo	ES	Colombia	tropical	1900-2000	0	0	1	0	0	0	0	0	0	0	0	0	0	0	1	0	0	0	1	1	0	0	1	1	0	0	0	0	0	0	0	0	0	0	0	0	0	0	0	0	0
automated	Pollen Flow Of Theobroma Cacao And Its Relationship With Climatic Factors In The Central Zone Of The Ecuadorian Littoral	Mena-Montoya, Marlon; Garcia-Cruzatty, Luz C.; Cuenca-Cuenca, Edisson; Vera Pinargote, Luis D.; Villamar-Torres, Ronald; Mehdi Jazayeri, Seyed	2020	Bioagro	EN	Ecuador	tropical	NA	0	0	0	0	0	0	0	0	1	0	0	0	1	1	0	0	1	1	0	0	0	0	1	0	0	0	0	0	0	0	0	0	0	0	1	0	0	0	0	0	0
automated	Breeding System Features And A Novel Method For Locating Floral Nectar Secretion In A South American Nightshade (Jaltomata Quipuscoae)	Mione, Thomas; Kostyun, Jamie; Leiva Gonzalez, Segundo	2020	Plant Biosystems	EN	Peru	tropical	2335	0	0	0	0	0	0	0	0	0	0	0	Greenhouse	1	0	0	0	1	0	1	0	0	0	1	1	0	0	0	0	0	0	0	0	0	0	1	0	0	0	0	0	0
automated	Biogeography, Phylogenetic Relationships And Morphological Analyses Of The South American Genusmutisial.F. (Asteraceae) Shows Early Connections Of Two Disjunct Biodiversity Hotspots	Moreira-Munoz, Andres; Scherson, Rosa A.; Luebert, Federico; Jose Roman, Maria; Monge, Marcelo; Diazgranados, Mauricio; Silva, Herman	2020	Organisms Diversity & Evolution	EN	Continental	continental	continental	0	0	0	0	0	0	0	0	0	0	0	NA	1	0	0	0	0	0	0	0	0	0	0	0	0	0	0	0	0	1	0	0	0	0	1	0	0	0	0	0	0
manual	Effects Of Climate Variability On Queen Production And Pollen Preferences Of Neotropical Bumblebee Bombus Atratus In A High Andean Suburban Condition	Riaño-Jiménez, D., Guerrero, M., Alarcón, P., & Cure, J. R.	2020	Neotropical Entomology	EN	Colombia	tropical	2566	0	0	0	0	0	0	0	0	1	0	0	0	0	1	1	0	0	1	0	0	0	1	1	0	0	1	0	0	0	0	0	0	0	0	0	1	0	0	0	0	0
automated	Fire Regimes And Pollinator Behaviour Explain The Genetic Structure Of Puya Hamata (Bromeliaceae) Rosette Plants	Rivadeneira, Gabriel; Ramsay, Paul M.; Montufar, Rommel	2020	Alpine Botany	EN	Ecuador	tropical	3400-4200	1	0	0	0	0	0	0	0	0	0	0	0	1	0	0	0	0	0	0	0	0	0	0	0	0	0	0	0	1	0	0	0	0	0	1	0	0	0	0	0	0
automated	Floral Ecology And Floral Visitors Of Puya Atra (Bromeliaceae), A Bolivian Endemic Plant.	Velasquez-Noriega, Paola; Mayta, Cesar; Cuba, Elmer; Garcia E, Emilia; Montano-Centellas, Flavia; Kromer, Thorsten	2020	Ecología En Bolivia	EN	Bolivia	tropical	3000-3500	0	0	1	0	0	0	0	0	0	0	0	0	0	1	1	0	0	1	0	1	0	0	0	1	0	0	0	0	0	0	0	0	0	0	1	0	0	0	0	0	0
automated	Strong Genetic Differentiation Among Populations Of Fosterella Rusbyi (Bromeliaceae) In Bolivia	Woehrmann, Tina; Michalak, Ingo; Zizka, Georg; Weising, Kurt	2020	Botanical Journal Of The Linnean Society	EN	Bolivia	tropical	424-1516	0	0	1	0	0	0	0	0	0	0	0	0	1	0	0	0	0	0	0	0	0	0	0	0	0	0	0	0	0	0	0	0	0	0	1	0	0	0	0	0	0
automated	Variación En La Composición De Visitantes Florales De Cacao (Theobroma Cacao) Entre Cinco Sistemas De Producción En Sara Ana, Alto Beni, Bolivia	Zegada Herbas, Leslie Julieta; Lafuente Cartagena, Indyra; Naoki, Kazuya; Armengot, Laura	2020	Ecología En Bolivia	ES	Bolivia	tropical	400	0	0	0	0	0	0	0	0	1	0	1	0	1	0	1	0	0	0	0	1	1	0	0	0	0	0	0	0	0	0	0	0	0	0	1	0	0	0	0	0	0
automated	Floral And Reproductive Biology Of Matisia Cordata (Fam: Malvaceae)	Aguilar Castro, Mariluz; Gomez Ramirez, Daily; Alvarez Osorio, Veronica; Muriel Ruiz, Sandra	2021	Revista Brasileira De Fruticultura	ES	Colombia	tropical	NA	0	0	0	0	0	1	0	0	0	0	0	0	1	1	1	0	1	1	0	1	0	0	1	1	0	0	0	0	0	0	0	0	0	0	1	0	0	0	0	0	0
automated	Functional Traits Of The Invasive Species Thunbergia Alata (Acanthaceae) And Its Importance In The Adaptation To Andean Forests	Alberto Quijano-Abril, Mario; De Los Angeles Castano-Lopez, Maria; Marin-Henao, Daniela; Sanchez-Gomez, David; Miguel Rojas-Villa, Jose; Sierra-Escobar, Jorge	2021	Acta Botanica Mexicana	ES	Colombia	tropical	2125-2200	0	0	1	0	0	0	0	0	0	0	0	0	1	0	1	1	1	0	0	1	0	0	1	0	0	0	0	0	0	0	0	0	0	0	1	0	0	0	0	0	0
automated	Palynological Analysis At Family Level Of Corbicular Pollen And Hairy Surface Of Melipona Eburnea And Melipona Illota (Apidae: Meliponini).	Bardales, J.L.; Bardales, J.E.	2021	Revista De Investigaciones Agropecuarias	ES	Peru	tropical	NA	0	0	0	0	0	0	0	0	1	0	0	0	0	0	1	0	0	0	0	0	0	0	1	0	0	0	0	0	0	0	0	0	0	0	0	1	0	0	0	0	0
automated	Spread Of Self-Compatibility Constrained By An Intrapopulation Crossing Barrier	Broz, Amanda K.; Simpson-Van Dam, Armeda; Tovar-Mendez, Alejandro; Hahn, Matthew W.; Mcclure, Bruce; Bedinger, Patricia A.	2021	New Phytologist	EN	Peru	tropical	1600-3216	0	0	0	0	0	0	0	0	1	0	0	Greenhouse	1	0	0	0	0	0	1	0	0	0	0	0	0	0	0	0	0	0	1	0	0	0	1	0	0	0	0	0	0
automated	Pollination In The Rainforest: Scarce Visitors And Low Effective Pollinators Limit The Fruiting Success Of Tropical Orchids	Cabrera Reyes, Hortensia; Draper, David; Marques, Isabel	2021	Insects	EN	Ecuador	tropical	NA	0	0	0	1	0	0	0	0	0	0	0	0	0	0	1	0	0	0	1	1	0	0	0	0	0	0	0	0	0	0	0	0	0	0	1	0	0	0	0	0	0
manual	Native Bees As Putative Pollinators Of The Avocado Persea Americana Mill. Cv. Hass In Colombia	Carabalí-Banguero, D., Montoya-Lerma, J., & Carabalí, A.	2021	International Journal Of Tropical Insect Science	EN	Colombia	tropical	1600	0	0	0	0	0	0	0	0	1	0	0	0	0	0	1	0	0	0	0	1	0	0	1	0	0	0	0	0	0	0	0	0	0	0	1	1	0	0	0	0	0
automated	The Flowerpiercers Interactions With A Community Of High Andean Plants	Cuta-Pineda, Jairo Andres; Arias-Sosa, Luis Alejandro; Pelayo, Roxibell C.	2021	Avian Research	EN	Colombia	tropical	2500-2700	0	0	1	0	0	0	0	0	0	0	0	0	1	0	1	0	1	0	0	1	0	0	1	0	0	1	0	0	0	0	0	0	0	0	0	0	0	0	0	0	0
automated	The Influence Of Biogeographical And Evolutionary Histories On Morphological Trait-Matching And Resource Specialization In Mutualistic Hummingbird-Plant Networks	Dalsgaard, Bo; Maruyama, Pietro Kiyoshi; Sonne, Jesper; Hansen, Katrine; Zanata, Thais B.; Abrahamczyk, Stefan; Alarcon, Ruben; Araujo, Andrea C.; Araujo, Francielle P.; Buzato, Silvana; Chavez-Gonzalez, Edgar; Coelho, Aline G.; Cotton, Peter A.; Diaz-Valenzuela, Roman; Dufke, Maria F.; Enriquez, Paula L.; Martins Dias Filho, Manoel; Fischer, Erich; Kohler, Glauco; Lara, Carlos; Las-Casas, Flor M…	2021	Functional Ecology	EN	Continental	continental	continental	0	0	0	0	0	0	0	0	0	0	0	NA	1	0	1	0	1	0	0	1	1	0	0	0	0	1	0	0	0	0	0	0	0	0	1	0	0	0	0	0	0
manual	Stamen Dimorphism In Bird-Pollinated Flowers: Investigating Alternative Hypotheses On The Evolution Of Heteranthery	Dellinger, A. S., Artuso, S., Fernández-Fernández, D. M., & Schönenberger, J.	2021	Evolution	EN	Ecuador	tropical	1800-3500	1	0	1	1	0	0	0	0	0	0	0	0	1	0	0	0	1	0	0	0	0	0	0	0	0	0	0	0	0	1	0	0	calorimetric analysis	0	1	0	0	0	0	0	0
manual	Low Bee Visitation Rates Explain Pollinator Shifts To Vertebrates In Tropical Mountains	Dellinger, A. S., Pérez‐Barrales, R., Michelangeli, F. A., Penneys, D. S., Fernández‐Fernández, D. M., & Schönenberger, J.	2021	New Phytologist	EN	Continental	continental	continental	0	0	0	0	0	0	0	0	0	0	0	NA	1	0	1	0	1	0	1	1	0	0	1	0	0	0	0	0	0	1	0	1	ML prediction of pollinators	0	1	0	0	0	0	0	0
automated	Determinación Po Morfometría Geométrica De Varroa Sp. (Acari: Varroidae) Ectoparásito De Apis Mellifera L., Costa Norte Del Perú, 2018	Díaz Avalos, Alejandra Paola; Hurtado Mendoza, Carlos Alberto; Rodriguez Rodriguez, Roberto; Leiva Chimbor, Luis Andres; Rodríguez Soto, Juan Carlos; Díaz Pretell, Luis Enrique	2021	Arnaldoa	ES	Peru	tropical	NA	0	0	0	0	0	0	0	0	0	0	0	NA	0	0	1	0	0	0	0	0	1	0	0	0	0	0	0	0	0	0	0	0	0	0	0	1	0	0	0	0	0
automated	Forest Cover At Landscape Scales Increases Male And Female Gametic Diversity Of Palm Seedlings	Diaz-Martin, Zoe; Karubian, Jordan	2021	Molecular Ecology	EN	Ecuador	tropical	NA	0	0	0	0	0	0	0	0	0	0	0	NA	1	0	0	1	0	0	0	0	0	0	0	0	0	0	0	0	1	0	0	0	0	0	1	0	0	0	0	0	0
automated	First Records Of Callaspidia Defonscolombei Dahlbom, 1842 (Hymenoptera, Cynipioidea, Figitidae) In An Urban Environment In Colombia	Esteban Tulande-M; Juliana Duran-Prieto	2021	Check List	EN	Colombia	tropical	2600	0	0	0	0	0	0	0	0	0	1	0	0	0	0	1	0	0	0	0	0	0	0	1	0	0	0	0	0	0	0	0	0	0	0	0	1	0	0	0	0	0
manual	Climate Change Will Reduce The Potential Distribution Ranges Of Colombia’S Most Valuable Pollinators	Gonzalez, V. H., Cobos, M. E., Jaramillo, J., & Ospina, R.	2021	Perspectives In Ecology And Conservation	EN	Colombia	tropical	NA	0	0	0	0	0	0	0	0	0	0	0	NA	0	0	0	1	0	0	0	0	0	0	0	0	0	0	0	0	0	0	0	1	0	0	0	1	0	0	0	0	0
automated	Report Of Astaena Pygidialis Kirsch (Coleoptera: Scarabaeidae), The Main Chafer Beetle Causing Damage To Avocado Fruit And Young Leaves In Antioquia Department, Colombia	Holguin, Claudia M.; Mira, Rosa H.	2021	Florida Entomologist	EN	Colombia	tropical	2200	0	0	0	0	0	0	0	0	1	0	0	0	0	0	1	0	0	0	0	1	0	0	0	0	0	0	0	0	0	0	0	0	0	0	1	0	0	0	0	0	0
automated	Migration Through A Major Andean Ecogeographic Disruption As A Driver Of Genetic And Phenotypic Diversity In A Wild Tomato Species	Landis, Jacob B.; Miller, Christopher M.; Broz, Amanda K.; Bennett, Alexandra A.; Carrasquilla-Garcia, Noelia; Cook, Douglas R.; Last, Robert L.; Bedinger, Patricia A.; Moghe, Gaurav D.	2021	Molecular Biology And Evolution	EN	Continental	continental	continental	0	0	0	0	0	0	0	0	0	0	0	NA	1	0	0	0	0	0	0	0	0	0	0	0	0	0	0	0	1	1	0	0	0	0	1	0	0	0	0	0	0
automated	Pollen Limitation And Reproductive Incompatibility System In A Critically Endangered Tree, Polylepis Incarum (Bitter) M. Kessler & Schmidt-Leb (Rosaceae)	Lopez, Cecilia L.; Domic, Alejandra I.; Mayta, Cesar; Garcia, Emilia; Quezada, Jorge A. N.; Gallegos, Silvia C.	2021	Neotropical Biodiversity	EN	Bolivia	tropical	3860-4082	0	1	1	0	0	0	0	0	0	0	0	0	1	0	0	1	1	0	1	0	0	0	1	0	0	0	0	0	0	0	0	0	0	0	1	0	0	0	0	0	0
automated	Rapid Evolution Of A Floral Trait Following Acquisition Of Novel Pollinators	Mackin, Christopher R.; Pena, Julian F.; Blanco, Mario A.; Balfour, Nicholas J.; Castellanos, Maria Clara	2021	Journal Of Ecology	EN	Colombia	tropical	2565-3270	0	0	1	0	0	0	0	0	0	0	0	0	1	0	1	1	1	0	1	1	0	0	0	1	0	0	0	0	0	0	0	0	0	0	1	0	0	0	0	0	0
automated	Genetic Diversity In Natural Populations Of The Endangered Neotropical Orchidtelipogon Peruvianus	Martel, Carlos; Scopece, Giovanni; Cozzolino, Salvatore; Ayasse, Manfred; Pinheiro, Fabio; Cafasso, Donata	2021	Plant Species Biology	EN	Peru	tropical	2800-3000	0	0	1	0	0	0	0	0	0	0	0	0	1	0	0	1	0	0	0	0	0	0	0	0	0	0	0	0	1	0	0	0	0	0	1	0	0	0	0	0	0
automated	Transgenic Maize Pollen Dispersal Model In The Municipality Of Tierralta (Cordoba, Colombia)	Mazo Castano, Carolina; Rodriguez Susa, Manuel	2021	Revista Corpoica-Ciencia Y Tecnologia Agropecuaria	EN	Colombia	tropical	NA	0	0	0	0	0	0	0	0	1	0	0	0	1	0	0	0	1	0	0	0	0	0	0	0	0	0	0	0	0	0	0	0	pollen dispersal model	0	1	0	0	0	0	0	0
manual	Effects Of Landscape Structure And Climate Seasonality On Pollen Intake By Honeybees In Neotropical Highland Agroecosystems	Montoya‐Pfeiffer, P. M., González‐Chaves, A., & Nates‐Parra, G.	2021	Agricultural And Forest Entomology	EN	Colombia	tropical	2500-3000	0	0	0	0	0	0	0	0	1	0	0	0	0	0	1	1	0	0	0	0	0	0	1	0	0	0	0	0	0	0	0	0	land cover	0	0	1	0	0	0	0	0
automated	Floral Scent Evolution In The Genus Jaborosa (Solanaceae): Influence Of Ecological And Environmental Factors	More, Marcela; Soteras, Florencia; Ibanez, Ana C.; Dotterl, Stefan; Cocucci, Andrea A.; Raguso, Robert A.	2021	Plants-Basel	EN	Continental	continental	continental	0	0	0	0	0	0	1	0	0	0	0	0	1	0	1	0	0	0	0	0	0	0	0	0	1	0	0	0	0	1	0	1	0	0	1	0	0	0	0	0	0
automated	Observaciones De Forrajeo En Recursos Florales Por Phyllotis Haggardi (Rodentia: Cricetidae) En Un Ecosistema De Paramo Al Sur Del Ecuador	Nivelo-Villavicencio, Carlos; Timbe, Bruno; Astudillo, Pedro X.	2021	Neotropical Biodiversity	ES	Ecuador	tropical	3793	1	0	0	0	0	0	0	0	0	0	0	0	0	0	1	0	0	0	0	1	0	0	0	0	0	0	0	0	0	0	0	0	0	0	0	0	0	0	0	0	0
automated	Natural Habitat Partially Mitigates Negative Pesticide Effects On Tropical Pollinator Communities	Obregon, Diana; Guerrero, Olger R.; Stashenko, Elena; Poveda, Katja	2021	Global Ecology And Conservation	EN	Colombia	tropical	1188-1683	0	0	0	0	0	0	0	0	1	0	0	0	0	0	1	1	0	0	1	1	0	0	0	0	0	0	0	0	0	0	0	0	land use	0	1	0	0	0	0	0	0
automated	Entomofauna Associated With The Cultivation Of Granadilla De Quijos Passiflora Popenovii (Passifloraceae).	Palomino Gomez, Laura; Gallego Ropero, Maria Cristina	2021	Boletin Cientifico Museo De Historia Natural Universidad De Caldas	ES	Colombia	tropical	1000-1800	0	0	1	0	0	0	0	0	0	0	0	0	1	0	1	0	0	0	0	1	1	0	0	0	0	0	0	0	0	0	0	0	0	0	1	0	0	0	0	0	0
automated	Natural And Cultural Processes Influencing Gene Flow Among Wild (Atoq Papa), Weedy (Araq Papa And K'Ipa Papa), And Crop Potatoes In The Andean Region Of Southern Peru	Parra-Rondinel, Fabiola; Casas, Alejandro; Begazo, Domingo; Paco, Amalia; Marquez, Eusebia; Cruz, Aldo; Segovia, Jorge; Torres-Garcia, Ignacio; Zarazua, Mariana; Lizarraga, Luis; Torres-Guevara, Juan	2021	Frontiers In Ecology And Evolution	EN	Peru	tropical	3407-4134	0	0	0	0	0	0	0	0	0	0	0	NA	1	1	1	1	1	1	1	1	0	0	0	0	0	0	0	0	0	0	0	0	interviews	0	1	0	0	0	0	0	0
manual	Plant Phenology Dynamics And Pollination Networks In Summits Of The High Tropical Andes: A Baseline For Monitoring Climate Change Impacts	Pelayo, R. C., Llambí, L. D., Gámez, L. E., Barrios, Y. C., Ramirez, L. A., Torres, J. E., & Cuesta, F.	2021	Frontiers In Ecology And Evolution	EN	Venezuela	tropical	4207-4604	1	0	0	0	0	0	0	0	0	0	0	0	0	1	1	0	0	1	0	1	0	0	0	0	0	1	0	0	0	0	0	0	0	1	0	0	0	0	0	0	0
automated	Exotic Cultivated Plants In The Diet Of The Nectar-Feeding Bat Glossophaga Soricina (Phyllostomidae: Glossophaginae) In The City Of Lima, Peru	Pellon, Juan J.; Mendoza, Jorge L.; Quispe-Hure, Oscar; Condo, Florangel; Williams, Marta	2021	Acta Chiropterologica	EN	Peru	tropical	250	0	0	0	0	0	0	0	0	0	1	0	0	1	0	1	1	1	1	0	0	1	0	1	0	0	0	0	0	0	0	0	0	0	0	0	0	0	0	0	0	0
automated	Parasites And Pathogens Associated With Native Bumble Bees (Hymenoptera: Apidae: Bombus Spp.) From Highlands In Bolivia And Peru	Plischuk, Santiago; De Landa, Gregorio Fernandez; Revainera, Pablo; Quintana, Silvina; Pocco, Martina E.; Cigliano, Maria M.; Lange, And Carlos E.	2021	Studies On Neotropical Fauna And Environment	EN	Bolivia, Peru	tropical	1700-3600	0	0	0	0	0	0	0	0	0	0	0	NA	0	0	1	0	0	0	0	0	1	0	0	0	0	0	0	0	0	0	0	0	0	0	0	1	0	0	0	0	0
automated	Arthropods Associated With A Bombus Pauloensis (Hymenoptera: Apidae: Bombini) Nest In The Sabana Of Bogota (Colombia).	Posada-Florez, F. J.; Tellez-Farfan, L.	2021	Revista U.D.C.A. Actualidad & Divulgacion Cientifica	EN	Colombia	tropical	2600	0	0	0	0	0	0	0	0	1	0	0	0	1	0	1	0	0	0	0	0	1	0	0	0	0	0	0	0	0	0	0	0	0	0	0	1	0	0	0	0	0
manual	Effect Of Climate Seasonality And Vegetation Cover On Floral Resource Selection By Two Stingless Bee Species	Prado, M. A., Urrego, L. E., Durán, L. I., & Hernández, J.	2021	Apidologie	EN	Colombia	tropical	NA	0	0	1	0	0	0	0	1	0	0	0	0	0	1	1	1	0	0	0	0	0	1	1	0	0	1	0	0	0	0	0	0	land cover	0	0	1	0	0	0	0	0
automated	Micromorphology And Ultrastructure Of Anthers And Pollen Grains In Ten Elite Genotypes Of Theobroma Cacao (Malvaceae)	Rincon Baron, Edgar Javier; Alejandro Zarate, Diego; Agudelo Castaneda, Genaro Andres; Lucia Cuaran, Viviana; Passarelli, Lilian M.	2021	Revista De Biologia Tropical	ES	Colombia	tropical	540	0	0	0	0	0	0	0	0	1	0	0	0	1	0	0	0	1	0	0	0	0	0	1	0	0	0	0	0	0	0	0	0	0	0	1	0	0	0	0	0	0
automated	Bees As Providers Of Cultural Ecosystem Services: Case Of The Bogota Botanical Garden, Colombia	Rodriguez-C, Angela; Garcia-M, Viviana; Currea-M, Susana	2021	Revista Colombiana De Entomologia	ES	Colombia	tropical	2600	0	0	0	0	0	0	0	0	0	1	0	0	0	0	1	0	0	0	0	0	0	1	1	0	0	0	0	0	0	0	0	0	0	0	0	1	0	0	0	0	0
automated	Preliminary Observations On The Flower Visitors Of Nasa Colanii (Loasaceae), A Poorly Known Species Endemic To Northern Peru	Sato, Akira A. Wong; Villanueva-Espinoza, Rosa; Revilla, Italo; Fernandez-Hilario, Robin	2021	Botany	EN	Peru	tropical	2605	0	0	1	0	0	0	0	0	0	0	0	0	0	1	1	0	0	1	0	1	0	0	1	1	0	0	0	0	0	0	0	0	0	0	1	0	0	0	0	0	0
automated	Combined Effects Of Landscape Composition And Pesticide Use On Herbivore And Pollinator Functions In Smallholder Farms	Struelens, Quentin; Mina, Diego; Dangles, Olivier	2021	Cabi Agriculture & Bioscience	EN	Ecuador	tropical	NA	0	0	0	0	0	0	0	0	1	0	0	0	0	0	1	1	0	0	1	0	0	1	0	0	0	0	0	0	0	1	0	0	0	0	1	1	0	0	0	0	0
automated	Plant Richness And Blooming Cover Affect Abundance Of Flower Visitors And Network Structure In Colombian Orchards	Vaca-Uribe, Jessica L.; Figueroa, Laura L.; Santamaria, Maikol; Poveda, Katja	2021	Agricultural And Forest Entomology	EN	Colombia	tropical	NA	0	0	0	0	0	0	0	1	0	0	0	0	0	0	1	0	0	0	0	1	0	0	0	0	0	1	0	0	0	0	0	0	0	0	1	0	0	0	0	0	0
automated	Evidence Of Morphological Divergence And Reproductive Isolation In A Narrow Elevation Gradient	Velez-Mora, Diego P.; Trigueros-Alatorre, Karla; Quintana-Ascencio, Pedro F.	2021	Evolutionary Biology	EN	Ecuador	tropical	110-2080	0	0	0	0	0	0	1	0	0	0	0	0	1	0	0	0	1	0	1	0	0	0	0	0	0	0	0	0	0	0	0	0	0	0	1	0	0	0	0	0	0
manual	Influence Of Plant Reproductive Systems On The Evolution Of Hummingbird Pollination	Abrahamczyk, S., Weigend, M., Becker, K., Dannenberg, L. S., Eberz, J., Atella‐Hödtke, N., & Steudel, B.	2022	Ecology And Evolution	EN	Continental	continental	continental	0	0	0	0	0	0	0	0	0	0	0	NA	1	0	0	0	1	0	1	0	0	0	1	0	0	0	0	0	0	0	0	0	0	0	1	0	0	0	0	0	0
automated	Rarity Up In The Mountain: Ecological Niche Modeling, Phenology, And Reproductive Biology Of The Most Commercialized Masdevallia Species	Andres Matallana-Puerto, Carlos; Rosero-Lasprilla, Liliana; Camilo Ordonez-Blanco, Juan; Soares Goncalves, Rogerio Victor; Fernandes Cardoso, Joao Custodio	2022	Journal For Nature Conservation	EN	Colombia	tropical	2823	0	0	1	0	0	0	0	0	0	0	0	0	0	1	1	1	1	1	1	1	0	0	0	0	0	0	0	0	0	0	0	1	0	0	1	0	0	0	0	0	0
automated	Stigmatic Receptivity And Hybridization In Cowpea Beans (Vigna Unguiculata L. (Walp.)).	Aramendiz-Tatis, H.; Cardona-Ayala, C.; Espitia-Camacho, M.; Hernandez-Murillo, J. R.	2022	Revista Colombiana De Ciencias Horticolas	EN	Colombia	tropical	15	0	0	0	0	0	0	0	0	0	0	0	NA	1	0	0	0	1	0	1	0	0	0	0	0	0	0	0	0	0	0	0	0	0	0	1	0	0	0	0	0	0
automated	Floral Phenology Of An Andean Bellflower And Pollination By Buff-Tailed Sicklebill Hummingbird	Boehm, Mannfred M. A.; Guevara-Apaza, David; Jankowski, Jill E.; Cronk, Quentin C. B.	2022	Ecology And Evolution	EN	Peru	tropical	1350	0	0	1	0	0	0	0	0	0	0	0	0	0	1	1	0	1	1	1	1	0	0	0	0	0	0	0	0	0	0	0	0	0	0	1	0	0	0	0	0	0
automated	Inferring Trends In Pollinator Distributions Across The Neotropics From Publicly Available Data Remains Challenging Despite Mobilization Efforts	Boyd, Robin J.; Aizen, Marcelo A.; Barahona-Segovia, Rodrigo M.; Flores-Prado, Luis; Fonturbel, Francisco E.; Francoy, Tiago M.; Lopez-Aliste, Manuel; Martinez, Lican; Morales, Carolina L.; Ollerton, Jeff; Pescott, Oliver L.; Powney, Gary D.; Mauro Saraiva, Antonio; Schmucki, Reto; Zattara, Eduardo E.; Carvell, Claire	2022	Diversity And Distributions	EN	Continental	continental	continental	0	0	0	0	0	0	0	0	0	0	0	NA	1	0	0	0	0	0	0	0	0	0	0	0	0	0	0	0	0	0	0	1	0	0	0	1	0	0	1	0	0
automated	Agronomic Characterization Of The 'Trompito Inta' Persian Walnut Cultivar	Carabajal, Dante Edgardo; Colica, Juan Jose; Prataviera, Antonio Gabriel; Delgado, Eber Alexander; Gariglio, Norberto Francisco	2022	Agricultural Research	EN	Peru	tropical	889-1700	0	0	0	0	0	0	0	0	0	0	0	NA	1	1	0	0	1	1	0	0	0	0	0	0	0	0	0	0	0	0	0	0	0	0	1	0	0	0	0	0	0
automated	Defensive Functions And Potential Ecological Conflicts Of Floral Stickiness	Chauta, Alexander; Kumar, Arvind; Mejia, Jesica; Stashenko, Elena E.; Kessler, Andre	2022	Scientific Reports	EN	Colombia	tropical	2700-2800	1	0	0	0	0	0	0	0	0	0	0	0	1	0	1	0	0	0	1	0	0	0	0	0	1	0	0	0	0	0	0	0	0	0	1	0	0	0	0	0	0
automated	Key Plant Species To Restore Plant-Hummingbird Pollinator Communities In The Southern Andes Of Ecuador	Crespo, Antonio; Manuel Aguilar, Juan; Pintado, Karla; Tinoco, Boris A.	2022	Restoration Ecology	EN	Ecuador	tropical	3120	0	0	1	0	1	0	0	0	1	0	0	0	0	0	1	1	1	0	0	1	0	0	0	1	0	1	0	0	0	0	0	0	0	0	0	0	0	0	0	0	0
automated	In Vitro Anther Culture Of Rocoto (Capsicum Pubescens Ruiz & Pav.)	David Hernandez-Amasifuen, Angel; Jherina Pineda-Lazaro, Alexandra; Belba Diaz-Pillasca, Hermila	2022	Idesia	EN	Peru	tropical	NA	0	0	0	0	0	0	0	0	0	0	0	NA	1	0	0	0	1	0	1	0	0	0	0	0	0	0	0	0	0	0	0	0	0	0	1	0	0	0	0	0	0
automated	Morphological And Anatomical Characterization Of Yellow Diploid Potato Flower For Effective Breeding Program	De Los Angeles Bohorquez-Quintero, Maria; Galvis-Tarazona, Daicy Yaneth; Arias-Moreno, Diana Marcela; Ojeda-Perez, Zaida Zarely; Ochatt, Sergio; Rodriguez-Molano, Luis Ernesto	2022	Scientific Reports	EN	Colombia	tropical	2600	0	0	0	0	0	0	0	0	0	0	0	0	1	0	0	0	1	0	0	0	0	0	1	0	0	0	0	0	0	0	0	0	0	0	1	0	0	0	0	0	0
manual	Population Structure In Neotropical Plants: Integrating Pollination Biology, Topography And Climatic Niches	Dellinger, A. S., Paun, O., Baar, J., Temsch, E. M., Fernández‐Fernández, D., & Schönenberger, J.	2022	Molecular Ecology	EN	Continental	continental	continental	0	0	1	1	0	0	0	0	0	0	0	0	1	0	1	0	0	0	0	0	0	0	0	0	0	0	0	0	1	0	1	1	0	0	1	1	0	0	0	0	0
automated	The Pollination Ecology Of Phemeranthus Punae (Montiaceae) In Southern Bolivia	Eggli, Urs; Giorgetta, Mario	2022	Bradleya	EN	Bolivia	tropical	3700	0	1	0	0	0	0	0	0	0	0	0	0	0	1	1	0	1	1	0	1	0	0	0	0	0	0	0	0	0	0	0	0	0	0	1	0	0	0	0	0	0
automated	First Report Of Phoresy By Silken Fungus Beetles On Bombus Funebris (Hymenoptera: Apidae: Bombini) In The Southern Andes Of Ecuador	Elizabeth Vanegas, Melissa; Sebastian Padron, Pablo	2022	Apidologie	EN	Ecuador	tropical	3845	0	0	0	0	0	0	0	0	1	0	0	0	1	0	1	0	0	0	0	0	1	0	0	0	0	0	0	0	0	0	0	0	0	0	0	1	0	0	0	0	0
automated	Identification Of Functional Groups Of Insects Associated With Family Agricultural Production Systems In The Province Of Sumapaz, Colombia.	Escobar, Natalia Escobar; Castro, Monica J.; Baquero, Yesica G.; Benjumea, Daniela Hoyos	2022	Boletin Cientifico Museo De Historia Natural Universidad De Caldas	EN	Colombia	tropical	2500-2900	0	0	0	0	0	0	0	0	1	0	0	0	1	0	0	0	0	0	0	0	1	0	0	0	0	0	0	0	0	0	0	0	0	0	0	0	0	0	0	0	0
automated	Biogeography And Ecological Drivers Of Evolution In The Andes: Resolving The Phylogenetic Backbone For Calceolaria (Calceolariaceae)	Frankel, Lauren; Murua, Maureen; Espindola, Anahi	2022	Botanical Journal Of The Linnean Society	EN	Continental	continental	continental	0	0	0	0	0	0	0	0	0	0	0	NA	1	0	0	0	1	0	0	0	0	0	0	0	0	0	0	0	0	1	0	0	0	0	1	0	0	0	0	0	0
automated	First Phylogeny Of Pseudolychnuris Reveals Its Polyphyly And A Staggering Case Of Convergence At The Andean Paramos (Lampyridae: Lampyrini)	Gisseth Ladino Penuela, Angie; Botero, Juan Pablo; Lima Da Silveira, Luiz Felipe	2022	Insects	EN	Colombia	tropical	550-3900	0	0	0	0	0	0	0	0	0	0	0	NA	1	0	0	0	0	0	0	0	1	0	0	0	0	0	0	0	0	1	0	0	0	0	0	0	0	0	0	0	0
manual	High Thermal Tolerance In High‐Elevation Species And Laboratory‐Reared Colonies Of Tropical Bumble Bees	Gonzalez, V. H., Oyen, K., Aguilar, M. L., Herrera, A., Martin, R. D., & Ospina, R.	2022	Ecology And Evolution	EN	Colombia	tropical	2600-3600	1	0	0	0	0	0	0	0	1	0	0	0	0	0	0	1	0	0	0	0	1	0	0	0	0	0	0	1	0	0	0	0	0	0	0	1	0	0	0	0	0
automated	High Foraging Fidelity And Plant-Pollinator Network Dominance Of Non-Native Honeybees (Apis Mellifera) In The Ecuadorian Andes	Knowlton, Jessie L.; Crafford, Rachel E.; Tinoco, Boris A.; Padron, Pablo S.; Wilson Rankin, Erin E.	2022	Neotropical Entomology	EN	Ecuador	tropical	2900-3100	1	0	0	0	0	0	0	0	0	0	0	0	0	0	1	0	0	1	0	1	0	0	0	0	0	1	1	0	0	0	0	0	0	0	0	1	0	0	0	0	0
automated	Dna Barcoding Of Stingless Bees (Hymenoptera: Meliponini) In Northern Peruvian Forests: A Plea For Integrative Taxonomy	Marconi, Marilena; Modesti, Alessandro; Paz Alvarez, Leydi; Villegas Ogona, Paolo; Cerna Mendoza, Agustin; Daniel Vecco-Giove, Carlos; Ormeno Luna, Javier; Di Giulio, Andrea; Mancini, Emiliano	2022	Diversity-Basel	EN	Peru	tropical	140-1200	0	0	0	1	0	1	0	0	0	0	0	0	1	0	0	0	0	0	0	0	1	0	0	0	0	0	0	0	0	1	1	0	0	0	0	1	0	0	0	0	0
automated	Honeybees Are Far Too Insufficient To Supply Optimum Pollination Services In Agricultural Systems Worldwide	Mashilingi, Shibonage K.; Zhang, Hong; Garibaldi, Lucas A.; An, Jiandong	2022	Agriculture Ecosystems & Environment	EN	Continental	continental	continental	0	0	0	0	0	0	0	0	1	0	0	0	0	0	0	1	0	0	0	0	0	0	0	0	0	0	0	0	0	0	0	0	crop pollination demand analysis	0	0	1	0	0	0	0	0
manual	Ratatouille Of Flowers! Rats As Potential Pollinators Of A Petal‐Rewarding Plant In The Urban Area	Matallana‐Puerto, C. A., & Cardoso, J. C. F.	2022	Ecology	EN	Colombia	tropical	2600	0	0	0	0	0	0	0	0	0	1	0	0	0	0	1	0	0	0	0	1	0	0	0	0	0	0	0	0	0	0	0	0	0	0	1	0	0	0	0	0	0
automated	Divergence On The Reproductive Strategy Of Two Sympatric Species Of Anthurium (Araceae) In A Tropical Andean Forest	Moreno-Betancur, Deisy J.; Cuartas-Hernandez, Sandra E.	2022	Caldasia	ES	Colombia	tropical	2200-2900	0	0	1	0	0	0	0	0	0	0	0	0	1	1	1	0	1	1	0	1	0	0	0	0	0	0	0	0	0	0	0	0	0	0	1	0	0	0	0	0	0
automated	Biología Floral De Accesiones De Arracacia Xanthorrhiza Bancr. Del Banco De Germoplasma De Colombia	Orozco-Orozco, Luz Fanny; López-Hoyos, Jaime Horacio; Espitia-Negrete, Laura Beatriz; Velásquez-Arroyo, Carlos Enrique; Rodríguez-Rodríguez, Oscar Jair; Garnica-Montaña, Johanna Paola	2022	Agronomía Mesoamericana	ES	Colombia	tropical	2150	0	0	1	0	0	0	0	0	0	0	0	0	1	1	0	0	1	1	0	0	0	0	0	0	0	0	0	0	0	0	0	0	0	0	1	0	0	0	0	0	0
automated	Nectar Provision Attracts Hummingbirds And Connects Interaction Networks Across Habitats	Ramirez-Burbano, Monica B.; Amorim, Felipe W.; Marina Torres-Gonzalez, Alba; Sonne, Jesper; Maruyama, Pietro Kiyoshi	2022	Ibis	EN	Colombia	tropical	1200-2000	0	0	1	0	0	0	0	0	0	0	0	0	0	1	1	1	1	1	0	1	1	1	0	1	0	1	0	0	0	0	0	0	animal behaviour	0	0	0	0	0	0	0	0
manual	Flowering, Floral Visitors And Climatic Drivers Of Reproductive Phenology Of Two Endangered Magnolias From Neotropical Andean Forests	Serna‐González, M., Urrego‐Giraldo, L. E., Santa‐Ceballos, J. P., & Suzuki‐Azuma, H.	2022	Plant Species Biology	EN	Colombia	tropical	2000-2600	0	0	1	0	0	0	0	0	0	0	0	0	0	1	1	0	0	1	1	1	0	0	1	0	0	0	0	0	0	0	0	0	0	0	1	0	0	0	0	0	0
automated	Pollen Preferences Of Stingless Bees In The Amazon Region And Southern Highlands Of Ecuador By Scanning Electron Microscopy And Morphometry	Sofia Ocana-Cabrera, Joseline; Liria, Jonathan; Vizuete, Karla; Cholota-Iza, Cristina; Espinoza-Zurita, Fernando; Saegerman, Claude; Martin-Solano, Sarah; Debut, Alexis; Ron-Roman, Jorge	2022	Plos One	EN	Ecuador	tropical	262-801	0	0	0	0	0	0	0	0	0	0	0	NA	0	0	1	0	0	0	0	0	0	0	1	0	0	0	0	0	0	0	0	0	0	0	0	1	0	0	0	0	0
manual	Extinction, Coextinction And Colonization Dynamics In Plant-Hummingbird Networks Under Climate Change	Sonne, J., Maruyama, P. K., Martín González, A. M., Rahbek, C., Bascompte, J., & Dalsgaard, B.	2022	Nature Ecology & Evolution	EN	Continental	continental	continental	0	0	0	0	0	0	0	0	0	0	0	NA	0	0	1	1	0	0	0	0	0	0	0	0	0	1	0	0	0	0	0	0	0	0	0	0	0	0	0	0	0
automated	Pollen Preference Patterns By Tetragonisca Angustula (Apidae: Meliponini) In A Boliviano-Tucumano Forest	Urquizo, Omar N.; Cardozo-Alarcon, Fabricio; Adler, Marcia; Lozano, Reinaldo; Calcina-Mamani, Selmy; Collao-Alvarado, Kathy; Niemeyer, Hermann M.; Pinto, Carlos F.	2022	Neotropical Entomology	EN	Bolivia	tropical	2000	0	0	0	0	1	0	0	0	0	0	0	0	0	1	1	0	0	1	0	0	0	1	1	0	0	0	0	0	0	0	0	0	0	0	0	1	0	0	0	0	0
automated	First Report On Generalized Pollination Systems In Melastomataceae For The Andean Paramos	Valderrama, Naisla Manrique; Varassin, Isabela Galarda; Passos, Luan Salles; Morales Puentes, Maria Eugenia	2022	Plant Species Biology	EN	Colombia	tropical	3131-3355	0	0	1	0	0	0	0	0	0	0	0	0	1	0	1	0	1	1	1	1	0	0	0	1	0	0	0	0	0	0	0	0	0	0	1	0	0	0	0	0	0
manual	Cacao Flower Visitation: Low Pollen Deposition, Low Fruit Set And Dominance Of Herbivores	Vansynghel, J., Ocampo‐Ariza, C., Maas, B., Martin, E. A., Thomas, E., Hanf‐Dressler, T., ... & Steffan‐Dewenter, I.	2022	Ecological Solutions And Evidence	EN	Peru	tropical	240-987	0	0	0	1	0	1	0	0	1	0	0	0	0	0	1	1	0	0	1	1	0	0	1	0	0	0	0	0	0	0	0	0	land cover	0	1	0	0	0	0	0	0
automated	Simple Sequence Repeat Markers Reveal Genetic Diversity And Population Structure Of Bolivian Wild And Cultivated Tomatoes (Solanum Lycopersicum L.)	Villanueva-Gutierrez, Evelyn E.; Johansson, Eva; Prieto-Linde, Maria Luisa; Centellas Quezada, Alberto; Olsson, Marie E.; Geleta, Mulatu	2022	Genes	EN	Bolivia	tropical	227-2858	0	0	0	0	0	0	0	0	0	0	0	NA	1	0	0	0	1	0	0	0	0	0	0	0	0	0	0	0	1	0	0	0	0	0	1	0	0	0	0	0	0
automated	Fine-Scale Temporal Dynamics Of Flower Visitors Sheds Light On Insect-Assemblage Overlap Between Sexes In A Dioecious Ecuadorian Palm	Auffray, Thomas; Montufar, Rommel; Palacios Uquillas, Santiago Xavier; Barragan, Alvaro; Pincebourde, Sylvain; Gibernau, Marc; Dangles, Olivier	2023	Biotropica	EN	Ecuador	tropical	850-1150	0	0	1	0	0	0	0	0	0	0	0	0	0	1	1	0	0	0	0	1	0	1	0	0	0	0	0	0	0	0	0	0	0	0	1	0	0	0	0	0	0
automated	Unraveling Plant-Pollinator Interactions From A South-West Andean Forest In Colombia	Becoche-Mosquera, Jorge Mario; Gomez-Bernal, Luis German; Zambrano-Gonzalez, Giselle; Angulo-Ortiz, David	2023	Peerj	EN	Colombia	tropical	2800-3300	0	0	1	0	0	0	0	0	0	0	0	0	0	0	1	1	0	0	0	1	0	0	0	0	0	1	0	0	0	0	0	0	0	1	0	0	0	0	0	0	0
automated	Long-And Short-Billed Hummingbirds As Pollinators Of Palicourea Demissa, A Distylous Treelet Of Neotropical Cloud Forests	Betancourt, Zamira; Soriano, Pascual J.; Valois-Cuesta, Hamleth	2023	Journal Of Plant Research	EN	Venezuela	tropical	2400	0	0	1	0	0	0	0	0	0	0	0	0	1	0	1	0	1	0	1	0	1	0	1	0	0	0	0	0	0	0	0	0	0	0	1	0	0	0	0	0	0
automated	Interacciones Murciélago-Flor En El Bosque Seco Tropical Del Valle Del Cauca, Colombia	Carvajal-Nieto, Pamela; Medina-Benavides, Sara; Bernal-Rivera, Andrea; Calvache-Sánchez, Cristian; Velásquez-Roa, Tatiana	2023	Biota Colombiana	ES	Colombia	tropical	970-1200	0	0	0	0	0	1	0	0	0	0	0	0	1	0	1	1	0	0	0	0	0	0	1	0	0	1	0	0	0	0	0	0	0	0	0	0	0	0	0	0	0
manual	Markers For The Spatial And Temporal Differentiation Of Bee Pollen Harvested By Apis Mellifera L. In The Eastern Andes Of Colombia	Casas Restrepo, L. C., Gutierrez Alabat, I. E., Salamanca Grosso, G., & De Assis Ribeiro Dos Santos, F.	2023	Journal Of Apicultural Research	EN	Colombia	tropical	2528-3087	1	0	1	0	0	0	0	0	0	0	0	0	0	1	1	0	0	0	0	0	0	0	1	0	0	0	0	0	0	0	0	0	0	0	0	1	0	0	0	0	0
manual	Floral Colour Variation Of Nicotiana Glauca In Native And Non-Native Ranges: Testing The Role Of Pollinators' Perception And Abiotic Factors	Costa, A., More, M., Sersic, A. N., Cocucci, A. A., Drewniak, M. E., Izquierdo, J. V., ... & Paiaro, V.	2023	Plant Biology	EN	Bolivia, Argentina	tropical, temperate	310-3213	0	0	0	0	0	0	0	0	0	0	0	NA	1	0	1	0	1	0	0	0	0	0	0	0	0	0	0	0	0	0	0	0	colour vision modelling	0	1	0	0	0	0	0	0
automated	Impacts Of Flowering Density On Pollen Dispersal And Gametic Diversity Are Scale Dependent	Diaz-Martin, Zoe; Browne, Luke; Cabrera, Domingo; Olivo, Jorge; Karubian, Jordan	2023	American Naturalist	EN	Ecuador	tropical	330-730	0	0	0	1	0	0	0	0	0	0	0	0	0	1	1	0	1	1	0	0	0	0	0	0	0	0	0	0	1	0	0	0	pollen dispersal kernel and individual-based models	0	1	0	0	0	0	0	0
automated	A New Species Of Liparis (Orchidaceae, Epidendroideae, Malaxidinae) From The Bosque De Proteccion Alto Mayo, San Martin, Peru	Edquen, Jose D.; Arista, Jessy P.; Damian, Alexander; Salazar, Gerardo A.	2023	Phytokeys	EN	Peru	tropical	1756	0	0	1	0	0	0	0	0	0	0	0	0	1	0	0	0	1	0	0	0	0	0	0	0	0	0	0	0	0	0	0	0	0	0	1	0	0	0	0	0	0
automated	Limited Seed Dispersal Shapes Fine-Scale Spatial Genetic Structure In A Neotropical Dioecious Large-Seeded Palm	Escobar, Sebastian; Vigouroux, Yves; Karubian, Jordan; Zekraoui, Leila; Balslev, Henrik; Montufar, Rommel	2023	Biotropica	EN	Ecuador	tropical	1000	0	0	0	0	1	0	0	0	0	0	0	0	1	0	0	0	0	0	0	0	0	0	0	0	0	0	0	0	1	0	0	0	0	0	1	0	0	0	0	0	0
manual	Pollinator Type Strongly Impacts Gene Flow Within And Among Plant Populations For Six Neotropical Species	Gamba, D., & Muchhala, N.	2023	Ecology	EN	Ecuador	tropical	1800-2500	0	0	1	0	0	0	0	0	0	0	0	0	1	0	0	0	0	0	0	1	0	0	0	0	0	0	0	0	1	0	0	0	0	0	1	0	0	0	0	0	0
manual	Hummingbird Community Structure And Nectar Resources Modulate The Response Of Interspecific Competition To Forest Conversion	Guevara, E. A., Bello, C., Poveda, C., Mcfadden, I. R., Schleuning, M., Pellissier, L., & Graham, C. H.	2023	Oecologia	EN	Ecuador	tropical	800-3500	0	0	1	0	0	0	0	0	1	0	0	0	0	1	1	1	0	1	0	1	1	1	0	0	0	0	0	1	0	0	0	0	land cover	0	0	0	0	0	0	0	0
automated	A Flower In Paradise: Citizen Science Helps To Discover Thismiaparadisiaca (Thismiaceae), A New Species From The Choco Biogeographic Region In Colombia	Guzman-Guzman, Santiago; Plata-Torres, Angelo	2023	Phytotaxa	EN	Colombia	tropical	716	0	0	0	0	0	0	0	0	0	0	0	NA	1	0	1	0	1	0	0	1	0	0	0	0	0	0	0	0	0	0	0	0	0	0	1	0	0	0	0	0	0
automated	Assessment Of The Genetic Diversity And Population Structure Of The Peruvian Andean Legume, Tarwi (Lupinus Mutabilis), With High Quality Snps	Huaringa-Joaquin, Amelia; Saldana, Carla L.; Saravia, David; Garcia-Bendezu, Sady; Rodriguez-Grados, Pedro; Salazar, Wilian; Camarena, Felix; Injante, Pedro; Arbizu, Carlos I.	2023	Diversity-Basel	EN	Peru	tropical	NA	0	0	0	0	0	0	0	0	0	0	0	NA	1	0	0	0	0	0	0	0	0	0	0	0	0	0	0	0	1	1	0	0	0	0	1	0	0	0	0	0	0
automated	Campesino And Indigenous Women Conserve Floral Species Richness For Pollinators For Esthetic Reasons	Kolze, Anna Lena; Philpott, Stacy M.; Rivera-Pedroza, Leonardo F.; Armbrecht, Inge	2023	Frontiers In Sustainable Food Systems	EN	Colombia	tropical	1336-1538	0	0	0	0	0	0	0	0	1	0	0	0	1	0	0	1	1	0	0	0	0	0	0	0	0	0	0	0	0	0	0	0	interviews	0	1	0	0	0	0	0	0
automated	Geography Shapes The Microbial Community In Heliconius Butterflies	Luna, Nicolas; Herrera, Giovanny; Munoz, Marina; Sanchez-Herrera, Melissa; Brown, Anya; Khazan, Emily; Pardo-Diaz, Carolina; Ramirez, Juan David; Salazar, Camilo	2023	Fems Microbiology Ecology	EN	Colombia	tropical	41-2000	0	0	0	0	0	0	0	0	0	0	0	NA	0	0	1	0	0	0	0	0	0	0	0	0	0	0	0	0	0	1	1	0	0	0	0	0	0	1	0	0	0
automated	An Elevational Gradient In Floral Traits And Pollinator Assemblages In The Neotropical Species Costus Guanaiensis Var. Tarmicus In Peru	Maguina-Conde, Rossana; Zuniga-Rivas, Dorali; Kay, Kathleen M.	2023	Ecology And Evolution	EN	Peru	tropical	280-1200	0	0	1	1	0	0	0	0	1	0	0	0	1	0	1	0	1	0	0	1	1	0	0	0	0	0	0	0	0	0	0	0	0	0	1	0	0	0	0	0	0
automated	Anther Culture In Physalisperuviana L. Microspore Stages, Sterilization Methods And Culture Media	Mallap-Detquizan, Gerardo; Melendez-Mori, Jegnes B.; Huaman-Huaman, Eyner; Vilca-Valqui, Nuri C.; Oliva, Manuel	2023	Bioagro	ES	Peru	tropical	2300	0	0	0	0	0	0	0	0	1	0	0	0	1	0	0	0	1	0	0	0	0	0	1	0	0	0	0	0	0	0	0	0	0	0	1	0	0	0	0	0	0
automated	Red Nectar Presentation And Characterization Of The Breeding System Of An Andean Nightshade	Mione, Thomas; Cotton, Anna C.; Leiva Gonzalez, Segundo; Yacher, Leon I.	2023	Plant Biosystems	EN	Peru	tropical	3700	0	0	0	0	0	0	0	0	0	0	0	Greenhouse	1	0	0	0	1	1	0	0	0	0	0	1	0	0	0	0	0	0	0	0	0	0	1	0	0	0	0	0	0
automated	First Report Of Nectar Robbing By Sword-Billed Hummingbirds Ensifera Ensifera	Reid, Martin; Vickers, Randy; Marks, Jeffrey S.	2023	Ornitologia Neotropical	EN	Ecuador	tropical	3230-3340	0	0	0	0	0	0	0	0	0	0	0	NA	0	0	1	0	0	0	0	1	0	0	0	0	0	0	0	0	0	0	0	0	0	0	1	0	0	0	0	0	0
automated	Black Potatoes, Colored Potatoes And No Names In The Andes Of Merida. Genetic Recognition	Rojas, Gladys Gordones; Gonzalez, Lourdes; Osorio, Martha; Pacheco, Lino Meneses	2023	Boletin Antropologico	ES	Venezuela	tropical	NA	0	0	0	0	0	0	0	0	0	0	0	NA	1	0	0	0	1	0	0	0	0	0	1	0	0	0	0	0	0	1	0	0	0	0	1	0	0	0	0	0	0
automated	High Temperature Tolerance In A Novel, High-Quality Phaseolus Vulgaris Breeding Line Is Due To Maintenance Of Pollen Viability And Successful Germination On The Stigma	Rose, Teresa; Lowe, Claudia; Miret, Javier A.; Walpole, Hannah; Halsey, Kirstie; Venter, Eudri; Urban, Milan O.; Buendia, Hector Fabio; Kurup, Smita; O'Sullivan, Donal Martin; Beebe, Steve; Heuer, Sigrid	2023	Plants-Basel	EN	Colombia	tropical	1000	0	0	0	0	0	0	0	0	0	0	0	NA	1	0	0	1	1	0	0	0	0	0	1	0	0	0	0	0	0	0	0	0	0	0	1	0	0	0	0	0	0
automated	Pollination Systems And Nectar Rewards In Four Andean Species Of Salvia (Lamiaceae)	Saravia-Nava, Alexandria; Benitez-Vieyra, Santiago; Urquizo, Omar N.; Niemeyer, Hermann M.; Pinto, Carlosf.	2023	Botany	EN	Bolivia	tropical	2690-2940	0	0	0	0	1	0	0	0	1	0	0	0	0	0	1	0	1	0	0	1	0	0	1	1	0	0	0	0	0	0	0	0	0	0	1	0	0	0	0	0	0
automated	An Ultrasound-Absorbing Inflorescence Zone Enhances Echo-Acoustic Contrast Of Bat-Pollinated Cactus Flowers	Simon, Ralph; Matt, Felix; Santilla, Vinicio; Tschapka, Marco; Tuttle, Merlin; Halfwerk, Wouter	2023	Journal Of Experimental Biology	EN	Ecuador	tropical	2500-3000	0	0	0	0	0	0	0	0	0	0	0	NA	1	0	1	0	1	0	0	0	0	0	0	0	0	0	0	0	0	0	0	0	echolocation recording	0	1	0	0	0	0	0	0
automated	Habitat And Population Structure Of Rare And Endemic Andean Espeletia Pycnophylla Subsp. Llanganatensis (Asteraceae) In An Ecuadorian Biodiversity Hotspot	Steiner, S. C. C.; Riegl, B.; Lozano, P.	2023	Folia Geobotanica	EN	Ecuador	tropical	3400-3550	1	0	0	0	0	0	0	0	0	0	0	0	0	1	0	1	1	1	0	0	0	0	0	0	0	0	0	0	0	0	0	0	0	0	1	0	0	0	0	0	0
automated	Cross-Pollination With Native Genotypes Improves Fruit Set And Yield Quality Of Peruvian Cacao	Vansynghel, Justine; Thomas, Evert; Ocampo-Ariza, Carolina; Maas, Bea; Ulloque-Samatelo, Carlos; Zhang, Dapeng; Tscharntke, Teja; Steffan-Dewenter, Ingolf	2023	Agriculture Ecosystems & Environment	EN	Peru	tropical	240	0	0	0	0	1	0	0	0	0	0	1	0	1	0	0	1	1	0	1	0	0	0	0	0	0	0	0	0	1	0	0	0	0	0	1	0	0	0	0	0	0
automated	Floral Ecology Of Puya Ctenorhyncha (Bromeliaceae) An Endemic Plant Of Bolivia	Velasquez-Noriega, Paola; Kromer, Thorsten; Pacheco, Luis F.	2023	Botanical Sciences	EN	Bolivia	tropical	2500-3000	0	0	1	0	0	0	0	0	0	0	0	0	0	1	1	0	0	1	0	1	0	0	0	1	0	0	0	0	0	0	0	0	0	0	1	0	0	0	0	0	0
manual	Uso De La App Inaturalist Como Una Herramienta Eficaz Para Identificar Los Potenciales Polinizadores En Lupinus Mutabilis	Yaguana, D. D. V., Castillo, G. D. L. M. L., Chalá, D. F. M., & Dangles, O. J. C.	2023	Revista Recursos Naturales Producción Y Sostenibilidad	ES	Ecuador	tropical	3000	0	0	0	0	0	0	0	0	1	0	0	0	1	0	1	0	0	0	0	1	0	0	0	0	0	0	0	0	0	0	0	0	citizen sciene	0	1	1	0	0	0	0	0
[truncated: 8 more columns]
