# Supplementary material for: Pollination ecology in the tropical Andes: moving towards a cross‐scale approach
Source: Biol Rev Camb Philos Soc. 2025 Jul 15;100(6):2312–45. doi: 10.1111/brv.70049 (PMC12586307; doi:10.1111/brv.70049)
Supplement: Supplementary file 3 — Table S2. Ecosystem categories used in this study based on the classification of South American ecosystems published by The Nature Conservancy (2008). [file BRV-100-2312-s003.xlsx]

## Sheet: Sheet1
Table S2. Ecosystem cateogries used in this study based on the classification of South American ecosystems published by The Nature Conservancy (2008).
Ecosystem name (TNC)	Ecosystem category
NA	NA
Ecuadorian Lowland Deciduous Forest	Humid lowland forest
Ecuadorian Lowland Semi-Deciduous Swamp Forest	Humid lowland forest
Ecuadorian Coastal Range Seasonal Evergreen Forest	Humid lowland forest
Equadorian Coastal Range Semi-deciduous Forest	Humid lowland forest
Tumbes Deciduous Riparian Shrubland	Dry montane forest
Dry Dense Prairie Forest	Dry lowland forest
Tumbesian Premontane Deciduous Forest	Dry montane forest
Dry-Semidesert Thorn Scrubland	Deserts and xerophytic scrub
Ecuadorian Lime Outcrop Deciduous Forest	Humid lowland forest
Choco-Darien Lowland Swamp and Palm	Humid lowland forest
Choco-Darien Alluvial Terraced Plain Non-flooding Pluvial Forest	Humid lowland forest
Ecuadorian Alluvial Plain Seasonal Evergreen Forest	Humid lowland forest
Mesoamerican Coastal Marsh Forest	Humid lowland forest
Mesoamerican Lowland Hygrophilous Forest	Humid lowland forest
Mesoamerican Marsh Vegetation	Humid lowland forest
Mesoamerican Salt Lake	NA
Mesoamerican Low Hill Secondary Grassland and Scrubland	Natural grasslands
Pacific Mixed Estuarine Mangrove Swamp	Humid lowland forest
Pacific Marine Beach and Transitional Vegetation	Humid lowland forest
Ecuadorian Pacific Maritime Coast and Estuarine Mangrove Swamp	Humid lowland forest
Pacific Seasonal Lowland Evergreen Forest	Humid lowland forest
Talamanca Range Premontane Pluvial Forest	NA
Choco-Darien Ecuadorian Low Hill and Humid Forest	Humid lowland forest
Guayana Shield High Tepuyan Peat Shrub	NA
Great Savanna Sandstone Montane Shrub	NA
Western Guayana Riparian Shrub	NA
Guayana Shield High Tepuyan Saxicolous Shrub	NA
Guayana Shield Low Saxicolous Montane Shrub	NA
Guayana Shield Montane Saxicolous Shrub	NA
Guayana Shield Upper Tepui Forest	NA
Eastern Guayana Alluvial Forest	NA
Estern Guayana Sclerophyllous Floodplain Forest	NA
Central Guayana Lowland Humid Forest	NA
Western Guayana Lowland Humid Forest	NA
Guayana Shield Low Montane Humid Forest	Humid montane forest
Guayana Shield Humid Montane Forest	NA
Central Guayana Floodplain Forest	NA
Western Guayana Floodplain Forest	NA
Guayana Shield Upper Montane Forest	NA
Imataca Low Montane Forest	Humid montane forest
Great Savanna Montane Forest	Humid montane forest
Great Savanna Lower Montane and Foothill Forest	Humid montane forest
Upper Orinoco Riparian Forest	NA
Mid-Orinoco Riparian Forest	NA
Guayana Shield Lower Montane Dry Forest	Dry montane forest
Southern Orinoco Basin Semi-deciduous Forest	NA
Guayana Shield Montane Semi-deciduous Forest	NA
Great Savanna Tepuyano High Shrub Grassland	NA
Orinoco Swamp Grassland	Natural grasslands
Guayana Shield Tepuyano and Upper Tepuyano Grassland	NA
Orinoco Coastal Estuarine Mangrove Swamp	NA
Guayana Shiled Hyperseasonal Upper Plain Palm	Na
Western Guayana Mixed Palm Swamp	NA
Orinoco Delta Mixed Palm Swamp	NA
Great Savanna Open Savanna	NA
Rupununi-Rio Branco Open Savanna	NA
Guayana Shield Piedmont Open Savanna	NA
Great Savanna Shrub Savanna	NA
Rupununi-Rio Branco Shrub Savanna	NA
Guayana Lowland Shrub Savanna	NA
Western Guayana White Sand Hyperseasonal Shrub Savanna	Natural grasslands
Southern Orinoco Hyperseasonal Alluvial Plain Savanna	NA
Guayana Shield Piedmont Hyperseasonal Savanna	NA
Rupunini-Branco River Hyperseasonal Grassland Savanna	NA
Guayana Shield Montane Saxicolous Savanna	Deserts and xerophytic scrub
North Andean Upper Montane Pluvial Forest	Humid montane forest
Orinoco Flats Evergreen Marsh Forest	Humid lowland forest
Orinoqu<92>a Alluvial Plain Floodplain Gallery Forest	Humid lowland forest
Upper Orinoco Flats Non-Flooding Gallery Forest	Humid lowland forest
Orinoco Varzea Forest	Humid lowland forest
Orinoco Flats Deciduous Forest	Humid lowland forest
Orinoco Flats Deciduous Forest/Western Flats Upper Deciduous Forest	Humid lowland forest
Orinoco Flats Foothill Seasonal Evergreen Glacis Forest	Humid lowland forest
Orinoco Flats Pre-Andean Transitional Forest	Humid lowland forest
Orinoqu<92>a Alluvial Morichal Plains	NA
Orinoco Flats Piedmont Banco-Bajio Savanna Mosaic	Natural grasslands
Orinoco Flats Floodplain Palm Savanna	NA
Orinoqu<92>a Hyperseasonal Alluvial Plain Grassland Savanna	Natural grasslands
Orinoquia Alluvial Plain Semi-seasonal Grassland Savanna	Natural grasslands
Upper Orinoco Flats Open Savanna	Natural grasslands
Upper Orinoco Flats Wooded Savanna	Natural grasslands
Orinoco Flats Piedmont Seasonal Savanna	Natural grasslands
Orinoqu<92>a Alluvial Plain Hyperseasonal High Grassland Savanna	Natural grasslands
Orinoco Flats Eolic and Dune Plain Floodplain Savanna	Natural grasslands
Neotropic Wetland Aquatic and Marsh Vegetation	Natural grasslands
Chiquitania-Beni Saxicolous Shrub and Scrubland	NA
Western Beni Alkaline Semialtura Floodplain Low Thorn Forest	Humid lowland forest
Beni Shallows Gallery Forest	Humid lowland forest
Precambrian Chiquitano Shield Mixed Igapo Forest	NA
Cerrado-Amazonian Transitional Varzea Forest	NA
Chiquitania-Amazon Transitonal Seasonal Humid Evergreen Forest	Humid lowland forest
Precambrian Chiquitano Shield Riparian Forest	NA
Santa Cruz-Chiquitania Hygrophytic and Phreatophytic Semi-deciduous Forest	Humid lowland forest
Precambrian Chiquitano Shield Amazonian Evergreen Forest	NA
Chiquitania-Chaco Transitional Subhumid Semi-deciduous Forest	Dry lowland forest
Chiquitania-Beni Subhumid Semi-deciduous Forest	Dry lowland forest
Chiquitania Successional Liana Forests	NA
Chiquitania-Beni Cerradon	Natural grasslands
Cerrado-Beni Poorly-Drained Nonalkaline Semialtura Cerradon	Natural grasslands
SW Amazonian Flooded Palms	NA
Beni Alkaline Semialtura Floodplain Palm and Savanna	NA
Beni Alkaline Semialtura Floodplain Palm and Savanna/SE Amazonian Flooded Palms	NA
Cerrado Hygrophytic Mound Savanna	Natural grasslands
Chiquitania-Beni Well-Drained Open Savanna	NA
Chiquitania-Beni Semialtura Hygrophytic Open Savanna	NA
Beni Mesotrophic Seasonally Flooding Herbaceae Savanna	NA
Chiquitania-Beni Seasonally-Flooded Oligotrophic Herbaceae Savanna	Natural grasslands
Beni Shallows Floodplain Savanna	Natural grasslands
Chiquitania Saxicolous Savanna	NA
Chiquitania-Beni Neotropical Aquatic and Marsh Vegetation	Natural grasslands
SW Pantanal Open Forest and Wooded Hygrophytic Savanna	NA
Cerrado Slope Seasonal Semi-deciduous Forest	NA
Cerrado Floodplain Grassland Savanna	NA
Cerrado Dense Savanna	NA
Eastern Interior Guayana Hills Humid Forest	NA
Eastern Guayana High Plain Swamp Forest	NA
Eastern Guayana Humid Montane Low Laterite Forest	NA
Eastern Guayana Granite Inselberg	NA
NW Amazonian Clearwater River Riparian Shrub	Humid lowland forest
Central Amazonian Open Palm Forest	NA
NW Amazonian Whitewater Well-Drained Terraced Forest	Humid lowland forest
NW Amazonian Clearwater Well-Drained Terraced Forest	Humid lowland forest
Central Amazonian Sedimentary Plain Forest	Humid lowland forest
NE Amazonian Sedimentary Plain Forest	Humid lowland forest
Eastern Amazonian Sedimentary Plain Forest	Humid lowland forest
Colombian Amazon Rocky Outcrop Forest	Humid lowland forest
NW Amazonian High Bank Whitewater River Forest	Humid lowland forest
SW Amazonian Blackwater Terraced Forest	Humid lowland forest
Colombian Amazonian Sandstone Plateau Sclerophyllous Forest	Humid lowland forest
SW Amazonian Hygrophytic Sedimentary Plain Forest	Humid lowland forest
Middle and Lower Amazonian Whitewater Alluvial Plain Floodplain Forest	Humid lowland forest
NW Amazonian Whitewater Alluvial Plain Floodplain Forest	Humid lowland forest
SW Amazonian Whitewater Alluvial Plain Floodplain Forest	Humid lowland forest
Western Amazonian Whitewater Alluvial Plain Floodplain Forest	Humid lowland forest
NW Amazonian Clearwater Alluvial Plain Floodplain Forest	Humid lowland forest
Middle and Lower Amazonian Blackwater Alluvial Plain Floodplain Forest	Humid lowland forest
SW Amazonian Blackwater Alluvial Plain Floodplain Forest	Humid lowland forest
Western Amazonian Blackwater Alluvial Plain Floodplain Forest	Humid lowland forest
NW Amazonian Whitewater Low Terraced Floodplain Forest	Humid lowland forest
Amazonian Alluvial Plain Marsh Palm Forest	Humid lowland forest
Northern Amazonian Seasonal Semi-deciduous Forest	Humid lowland forest
SE Amazonian Preandean Upper Hill Evergreen Forest	Humid lowland forest
SW Amazonian Peneplain Seasonal Evergreen Forest	Humid lowland forest
Septentrional Chaco-Chiquitania Transitional Alluvial Plain Forest	Humid lowland forest
Chapare Preandean Evergreen Forest	Humid lowland forest
Central Amazonian Submontane Forest	Humid lowland forest
SW Amazonian Submontane Forest	Humid lowland forest
SW Amazonian Guadua Forest	Humid lowland forest
Amazonian Whitewater Riparian Successional Vegetation Complex	Humid lowland forest
Low Amazonian Alluvial Plain Marsh Graminoide Grassland/Cerrado-Amazonian Transitional Seasonal Semi-deciduous Forests	Humid lowland forest
Western Amazonian Alluvial Plain Marsh Grassland	Natural grasslands
South-Central Amazonian Hill Saxicolous Scrubland	NA
Amapa Mangrove Swamp	NA
Southern Amazonian-Cerrado Transitional Seasonal Savanna	NA
Southern Amazonian Wooded and Shrub Savanna	Natural grasslands
Colombian Amazona Dissected Altillanura Savanna	Natural grasslands
Amazonian White Sand Sclerophyllous Vegetation	Humid lowland forest
West Amazonian Subandean Evergreen Forest	Humid lowland forest
South Central Amazonian Isolated Mountainous Region Forest	Humid lowland forest
South Central Amazonian Clearwater Stream Forest	Humid lowland forest
Amazonian Aquatic And Marsh Vegetation	NA
Western Amazonian Alluvial Plain Swamp Forest	Humid lowland forest
SE Amazonian Piedmont Forest	Humid lowland forest
SE Amazonian Piedmont Forest	Humid lowland forest
Western Amazonian Piedmont Forest	Humid lowland forest
South Amazonian Alluvial Plain Palm Swamp Forest	Humid lowland forest
South-Central Amazonian Blackwater Floodplain Forest and Riparian Vegetation	Humid lowland forest
Cerrado-Amazonian Transitional Savanna	NA
Southern Amazonian Depressed Sand Tierra Firme Forest	Humid lowland forest
SW Amazonian White Stagnant Water Flooded Forest	Humid lowland forest
Amazonian Range Sclerophyllous Hydrophytic Shrub	Humid lowland forest
Yungas Upper Montane Pluvial Forest	Humid montane forest
Bolivian Yungas Upper Montane Pluvio Seasonal Forest	Humid montane forest
Yungas Upper Montane Pluvial Polylepis Forest	Humid montane forest
Yungas Upper Montane Pluvio Seasonal Polylepis Forest	Humid montane forest
Yungas Lower Montane Pluvial Palm Forest	Humid montane forest
Yungas Pluvio Seasonal Crest Low Forest	Humid montane forest
Yungas Montane Pluvial Forest	Humid montane forest
Yungas Pluvio Seasonal Montane Forest	Humid montane forest
Southern Yungas Lower Montane Semi-deciduous Forest	Humid montane forest
Yungas Lower Montane Seasonal Evergreen Forest	Humid montane forest
Yungas Transitional Piedmont Pluvial Forest	Humid lowland forest
Southern Yungas Lower Montane Forest and Shrub	Humid montane forest
Interandean Yungas Valley Xeric Mangrove Swamp	Humid lowland forest
Yungas Upper Montane Pluvial Shrub Grasslands	Humid montane forest
Yungas Upper Montane Pluvio Seasonal Shrub Grassland	Humid montane forest
Blue Range Marsh Palm	Humid lowland forest
Yungas Montane and Lower Montane Wooded Savanna	Humid montane forest
Yungas Lower Montane Riparian Vegetation	Humid montane forest
Yungas Montane Saxicolous Vegetation	Deserts and xerophytic scrub
Humid Puna Upper Andean Low Forest	Humid puna
Eolic Deposit Open Wooded Savanna	Deserts and xerophytic scrub
Humid Puna Interandean Montane Xeric Shrub	Humid puna
Humid Puna Interandean Montane Xeric Forest	Humid puna
Humid Puna Upper Andean Meadow	Humid puna
Humid Puna Upper Montane Low Shrub Forest	Humid puna
Humid Puna Low Forest and Upper Montane Shrub	Humid puna
Interandean Valley Pluvio Seasonal Montane Forest and Shrub	Humid montane forest
Humid Puna Montane Xeric Interandean Forest and Shrub	Humid puna
Humid Puna Interandean Xeric Montane Shrub Forest/Humid Puna Interandean Lower Montane Riparian Forest and Shrub	Humid puna
Peruvian Yungas Lower Montane Interandean Xeric Forest and Shrub	Dry montane forest
Western Desert Montal Scrubland and Cardonales	Deserts and xerophytic scrub
Humid Puna Upper Andean Cushioned Edafo Xerophilous Scrubland	Humid puna
Humid Puna Interandean Lower Montane Xeric Scrub and Grassland	Humid puna
Humid Puna Upper Andean Grassland	Humid puna
Humid Puna Upper Montane Hygrophytic Grassland	Humid puna
Humid Puna Hygrophytic Upper Montane Grassland/Humid Puna Hygrophytic Upper Andean Grassland/Humid Puna Upper Andean Grassland	Humid puna
Humid Puna Upper Andean Hygrophytic Grassland	Humid puna
Humid Puna Upper Montane Grassland and Scrubland	Humid puna
Humid Puna Upper Andean Aquatic and Marsh Vegetation	Humid puna
Humid Puna Lowlevel Grass Vegetation	Humid puna
Humid Puna Upper Montane Riparian Vegetation	Humid puna
Humid Puna Upper Andean Saxicolous Vegetation	Humid puna
North Andean Montane Shrub	Humid montane forest
North Andean High Plateau Shrub	Paramo
North Andean Upper Montane Bamboo Forest	Humid montane forest
Upper Montane Plateau Graminoid Shrub/Upper Montane Plateau Shrub and Frailej<97>n	Paramo
Upper Montane Shrub and Frailej<97>n Plateau	Paramo
High Plateau Upper Andean Marsh Shrub and Scrubland	Paramo
Upper Montane Plateau Meadow	Paramo
North Andean Upper Montane Polylepis Forest	Humid montane forest
North Andean Upper Montane Pluvial Forest	Humid montane forest
Upper Andean Plateau Low Forest and Shrub	Humid montane forest
Colombian Andes Internal Slope Quercus Lower Montane Forest	Humid montane forest
Colombian Andes Internal Slope Quercus Montane Forest	Humid montane forest
North Andean Montane Pluvial Forests	Humid montane forest
North Andean Pluvio Seasonal Montane Forest	Humid montane forest
North Andean Low Montane Pluvial Forest	Humid montane forest
North Andean Foothill Pluvial Forest	Humid lowland forest
North Andean Pluvio Seasonal Foothill Forest	Humid lowland forest
North Andean Low Montane Riparian Forest	Humid montane forest
North Andean Montane Riparian Forests	Humid montane forest
North Andean Low Montane Semi-deciduous Forest	Humid montane forest
North Andean Montane Seasonal Evergreen Forest	Humid montane forest
North Andean Foothill Xeric Forest	Dry lowland forest
North Andean Interandean Montane Xeric Forest and Shrub	Dry montane forest
North Andean Interandean Lower Montane Xeric Shrub and Forest	Dry montane forest
Upper Andean Plateau Edafo Xerophilous Scrubland	Dry puna
Northe Andean High Plateau Grassland	Paramo
Upper Montane High Plateau Shrub Grassland	Paramo
North Andean Herbaceae Cushioned High Plateau	Paramo
Upper Montane Edafo Xerophilous Plateau Grassland	Dry puna
Hygrophilous Upper Montane Plateau Meadow	Paramo
North Andean Low Montane Wooded Savanna	Humid montane forest
Upper Montane Plateau Aquatic and Marsh Vegetation	Paramo
High Plateau Sublevel Geliturbada Edafo Xerophilous Vegetation	Dry puna
North Andean Interandean Montane Saxicolous Vegetation	Deserts and xerophytic scrub
Bolivian-Tucuman Montane Pluvio Seasonal Shrub	Humid montane forest
Bolivian-Tucuman Inter-Subandean Xerophytic Shrub/ Bolivian-Tucuman Inter-Subandean Xerophytic Scrubland	Deserts and xerophytic scrub
Bolivian-Tucuman Upper Montane Pluvio Seasonal Forest	Humid montane forest
Bolivian-Tucuman Lower Montane Edafo Xerophilous Forest	Dry montane forest
Bolivian-Tucuman Sub-Intern-Andean Phreatophyllous Forest	Dry lowland forest
Pino de Monte Bolivian-Tucuman Montane Forest	Humid montane forest
Aliso Bolivian-Tucuman Humid Montane Forests	Humid montane forest
Bolvian-Tucuman Humid Montane Mirtaceae Forest/Pino de Monte Bolivian-Tucuman Montane Forest	Humid montane forest
Bolivian-Tucuman Subandean Humid Forest	Humid lowland forest
Bolivian-Tucuman Humid Subandean Forest/Bolivian-Tucuman Subandean Mirtaceae forest	Humid lowland forest
Bolivian-Tucuman Sub-Interandean Riparian forest	Humid lowland forest
Bolivian-Tucuman-Yungas Transitional Subandean Forest	Humid lowland forest
Inferior Subandean Bolivian-Tucuman Subhumid Forest	Humid lowland forest
Lower Subandean Bolivian-Tucuman Subhumid Forest	Humid lowland forest
Superior Subandean Bolivian-Tucuman Subhumid Forest	Humid lowland forest
Bolivian-Tucuman Subhumid Montane Forest	Dry montane forest
Bolivian-Tucuman Subhumid Riparian Montane Forest	Dry montane forest
Bolivian-Tucuman Interandean Xeric Montane Forest	Dry montane forest
Bolivian-Tucuman Inter-Subandean Xerophytic Forest	Dry lowland forest
Bolivian-Tucuman Upper Montane Secondary Scrubland	Humid montane forest
Bolivian-Tucuman Pluvio Seasonal Montane Scrubland	Humid montane forest
Bolivian-Tucuman Inter-Subandean Xerophytic Scrub	Deserts and xerophytic scrub
Bolivian-Tucuman Montane Xeric Scrubland	Deserts and xerophytic scrub
Bolivian-Tucuman Upper Montane Grassland	Humid puna
Bolivian-Tucuman Pluvio Seasonal Montane Grassland	Humid puna
Bolivian-Tucuman Upper Montane Saxicolous Vegetation	Humid puna
Bolivian-Tucuman Montane Saxicolous Vegetation	Deserts and xerophytic scrub
North Andean Amazonian Piedmont Pluvial Forest	Humid lowland forest
Mosaic of P<87>ramo Systems	Paramo
Tumbesino Lower Montane Transitional Forest	Dry montane forest
Eastern Subandean Range Montane Pluvial Forest	Humid lowland forest
Condor Range Upper Montane Saxicolous Shrub	Dry puna
Condor Range Montane Pluvial Forest	Humid montane forest
Condor Range Plateau Pluvial Forest	Humid montane forest
Yungas Upper Andean Pluvial Polylepis Forest	Humid montane forest
Yungas Montane Pluvio Seasonal Subhumid Forest	Dry montane forest
North Andean Grassland Plateau	Paramo
Caribbean Dry Lowland Semi-deciduous Forest	Dry lowland forest
Caribbean Coastal Thorn Scrubland	Deserts and xerophytic scrub
Caribbean Seasonal Evergreen Submontane/Lowland Forest	Humid lowland forest
Venezuelan Coastal Range Seasonal Evergreen Forest	Humid montane forest
SW Caribbean Humid Submontane Forest	Humid montane forest
Lara-Falcon Dry Forest	Dry montane forest
Venezuelan Coastal Range Cloud Forest	Humid montane forest
SW Caribbean Foothill Semi-deciduous Forest	Humid montane forest
Venezuelan Coastal Foothill Semi-deciduous Forest	Humid montane forest
Venezuelan Deciduous Coastal Foothill Forest	Humid montane forest
SW Caribbean Xeromorphic Thorn Scrubland	Deserts and xerophytic scrub
Caribbean Mixed Mangrove Swamp	Humid lowland forest
Caribbean Coastal Estuarine Mangrove Swamp	Humid lowland forest
Caribbean Marine Beach and Coastal Dune	Deserts and xerophytic scrub
Caribbean Dunes	NA
Northern Colombia-Venezuela Riparian Shrubland	Deserts and xerophytic scrub
Caribbean Dry Secondary Scrubland	Deserts and xerophytic scrub
Caribbean Rocky Coast	NA
Venezuela Coastal Range High Plateau	NA
Caribbean Saline	NA
SW Caribbean Secondary Savanna	Natural grasslands
Paraguay Dune	NA
Caribbean Estuarine Riparian Pasture	Natural grasslands
Chaco Riparian Successional Shrub	Dry lowland forest
Chaco Successional Riparian Shrub/Chaco Phreatophilous Forest	NA
Chaco Poorly-Drained Secondary Shrub	NA
Chaco Poorly-Drained Secondary Shrub/Chaco Phreatophytic Forest/Western Septentrional Chaco Frmer Alluvial Plain Xeric Forest	NA
Chaco Poorly-Drained Secondary Shrub/Western Septentrional Chaco Poorly-Drained Forest	NA
Chaco Poorly-Drained Secondary Shrub/Western Septentrional Chaco Former Alluvial Plain Xeric Forest	NA
Chaco Poorly-Drained Secondary Shrub/Western Septentrional Chaco Former Alluvial Plain Xeric Forest/Clogged Paleobed Wooded Open Grassland and Savanna	NA
Chaco Poorly-Drained Secondary Shrub/converted	NA
Western Septentrional Chaco Sand Forest	Dry lowland forest
Western Septentrional Chaco Sand Flat Forest/Septentrional Western Chaco Sand Flat Wooded Savanna	Dry lowland forest
Chaco Phreatophytic Forest	Dry lowland forest
Chaco Phreatophytic Forest/Western Septentrional Chaco Former Alluvial Plain Xeric Forest	NA
Chaco Phreatophytic Forest/Septentrional Chaco Floodplain Palm	NA
Chaco Phreatophytic Forest/Chaco Neotropical Aquatic and Marsh Vegetation	NA
Chaco Phreatophytic Forest/Central Chaco Secondary Bareland Carbo Cardonal	NA
Chaco Phreatophytic Forest/Alluvial Cone Open Forest/converted	NA
Chaco Phreatophytic Forest/converted	NA
Septentrional Chaco Hygrophytic Forest	Dry lowland forest
Septentrional Chaco Hygrophytic Forest/Chaco Riparian Floodplain Forest/Western Septentrional Chaco Former Alluvial Plain Xeric Forest	NA
Septentrional Chaco Hygrophytic Forest/Western Septentrional Chaco Former Alluvial Plain Xeric Forest	NA
Western Septentrional Chaco Former Alluvial Plain Xeric Forest/Clogged Paleobed Grassland and Wooded Open Savanna	NA
Chaco Riparian Floodplain Forest	Dry lowland forest
Chaco Riparian Floodplain Forest/Western Septentrional Chaco Poorly-Drained Forest	NA
Western Septentrional Chaco Xeric Secondary Forest	Dry lowland forest
Western Septentrional Chaco Secondary Xeric Forest/Western Septentrional Chaco Former Alluvial Plain Xeric Forest	Dry lowland forest
Western Septentrional Chaco Secondary Xeric Forest/Western Septentrional Chaco Former Alluvial Plain Xeric Forest/converted	Dry lowland forest
Western Septentrional Chaco Secondary Xeric Forest/Southern Chaco Xeric Forest	Dry lowland forest
Western Septentrional Chaco Secondary Xeric Forest/Clogged Paleobed Grassland and Wooded Open Savanna	Dry lowland forest
Western Septentrional Chaco Secondary Xeric Forest/Alluvial Cone Open Forest	Dry lowland forest
Western Septentrional Chaco Secondary Xeric Forest/nameless	Dry lowland forest
Western Septentrional Chaco Secondary Xeric Forest/converted	Dry lowland forest
Southern Chaco Poorly-Drained Forest	NA
Western Septentrional Chaco Poorly-Drained Forest	Dry lowland forest
Eastern Septentrional Chaco Poorly-Drained Forest/Western Septentrional Chaco Former Alluvial Plain Xeric Forest	NA
Western Septentrional Chaco Poorly-Drained Forest/Clogged Paleobed Wooded Open Grassland and Savanna	NA
Wetsern Septentrional Chaco Preandean Transitional Forest	Dry lowland forest
Western Septentrional Chaco Transitional Preandean Forest/Western Septentrional Chaco Xeric Former Alluvial Plain Forest	Dry lowland forest
Western Septentrional Chaco Transitional Preandean Forest/converted	Dry lowland forest
Western Septentrional Chaco Former Alluvial Plain Xeric Forest	Dry lowland forest
Western Septentrional Chaco Former Alluvial Plain Xeric Forest/Septentrional Chaco Clogged Paleobed Scrubland	NA
Western Septentrional Chaco Former Alluvial Plain Xeric Forest/Septentrional Chaco Floodplain Palm	Dry lowland forest
Western Septentrional Chaco Former Alluvial Plain Xeric Forest/Septentrional Chaco Floodplain Palm/converted	Dry lowland forest
Western Septentrional Chaco Former Alluvial Plain Xeric Forest/Clogged Paleobed Wooded Open Grassland and Savanna	Dry lowland forest
Western Septentrional Chaco Former Alluvial Plain Xeric Forest/Clogged Paleobed Grassland and Wooded Open Savanna/Pyrogenons Grassland and Secondary Shrub	Dry lowland forest
Western Septentrional Chaco Former Alluvial Plain Xeric Forest/Western Septentrional Chaco Wooded Sand Savanna	Dry lowland forest
Western Septentrional Chaco Former Alluvial Plain Xeric Forest/converted	Dry lowland forest
Meridional Chaco Xeric Forest	Dry lowland forest
Septentrional Chaco Clogged Paleobed Scrubland	NA
Septentrional Chaco Floodplain Palm	Dry lowland forest
Septentrional Chaco Floodplain Palm/Chaco Neotropical Aquatic and Marsh Vegetation	NA
Septentrional Chaco Floodplain Palms/Eastern Meridional Chaco Floodplian Halo Hydromorphone Grassland	NA
Eastern Septentrional Chaco High Floodplain Open Savanna	NA
Septentrional Chaco Hygrophytic Open Savanna/Chaco Neotropic Aquatic and Marsh Vegetation	NA
Clogged Paleobed Open Wooded Grassland and Savanna	NA
Western Septentrional Chaco Sand Wooded Savanna	Dry lowland forest
Chaco Neotropical Aquatic and Marsh Vegetation	NA
Septentrional Chaco Floodplain Salt Vegetation	Dry lowland forest
Septentrional Chaco Saltwater Floodplain Vegetation/SE Chaco Halo Hydromorphone Floodplain Grassland/Subhumid Chaco Well-Drained Forest	NA
Septentrional Chaco Floodplain Salt Vegetation/Lagoon Edge Marsh Belt	NA
Septentrional Chaco Cliffs Saxicolous Vegetation/Chiquitania-Septentrional Chaco Hill Transitional Forest	NA
Septentrional Chaco Hills-Chiquitania Transitional Forest	NA
Septentrional Chaco-Chiquitania Transitional Alluvial Plain Forest	Dry lowland forest
Xerophytic Deciduous Shrub and Flammable Montane Scrubland	Deserts and xerophytic scrub
Flammable Deciduous Xerophytic Shrub and Montane Scrubland/Wide Piedmont Valley Seasonal Palm	Deserts and xerophytic scrub
Flammable Xerophytic Deciduous Shrub and Montane Scrubland	Deserts and xerophytic scrub
Flammable Xerophytic Deciduous Shrubland and Mountain Grassland/Slope and Ravine Xeric Forest	Dry lowland forest
Flammable Xerophytic Deciduous Shrubland and Mountain Grassland/converted	Deserts and xerophytic scrub
Broad Piedmont Valley Seasonal Palm	NA
Slope and Ravine Xeric Forest	Dry lowland forest
Upper Montane Grassland	Paramo
Eastern Meridional Chaco Halo Hydromorphone Floodplain Grassland	NA
Eastern Meridional Chaco Halo Hydromorphone Floodplain Grassland/Subhumid Chaco Well-Drained Forest/Subhumid Chaco Non-flooding High Open Savanna	NA
SW Chaco Halo Hydromorphone Floodplain Scrubland/Subhumid Chaco Non-flooding Upper Open Savanna	NA
Eastern Merchaco Halo Hydromorphone Floodplain Grassland/Heavy Soil Forest, Shrub, and Grassland	NA
SW Chaco Halo Hydromorphone Floodplain Scrubland/Lagoon Edge Marsh Belt	NA
Subhumid Chaco Well-Drained Forest	Dry lowland forest
Subhumid Chaco Well-Drained Forest/Subhumid Chaco Non-flooding High Open Savanna	NA
Subhumid Chaco Well-Drained Forest/Subhumid Chaco Non-flooding High Open Savanna/converted	Dry lowland forest
Subhumid Chaco Open Savanna/Chaco Neotropical Aquatic and Marsh Vegetation/Lagood Edge Marsh Belt	NA
Central Chaco Secondary Bareland Carob Cardonal	Deserts and xerophytic scrub
Intermontane Basin Semi-deciduous Open Xeric Forest	Dry lowland forest
Heavy Soil Forest, Grassland and Shrub	Natural grasslands
Heavy Soil Forest, Shrubland, and Grassland/Saline Salt Lakes with little or no Vegetation	Natural grasslands
Lagoon Edge Marsh Belt/Sweetwater Lakes with little Vegetation	NA
Eastern Chaco Levee Jungle and Forest	NA
Open Xerophytic Dune Shrub and Forest	Dry lowland forest
Alluvial Cone Open Forest	NA
Saline Briny Environment	NA
Saline Briny Lakes with little or no Vegetation	NA
Pyrogenic Grassland and Secondary Shrub	Natural grasslands
Sweetwater Lakes with Little Vegetation	NA
Mediterranean-Tropical Absolute Desert	Deserts and xerophytic scrub
Tropical Hyperdesert Cosatal Scrub and Grassland	Deserts and xerophytic scrub
Phreato-Halophytic Lower Montane Desert Forest Sand Shrub	Dry montane forest
Lower Montane Riparian Desert Forest and Shrub	Dry montane forest
SW Montane Desert Cardonales	Deserts and xerophytic scrub
Xerophytic Desert Puna Upper Montane Scrubland	Dry puna
SW Montane Desert Scrubland	Deserts and xerophytic scrub
Lower Montane Desert Scrub and Grassland	Deserts and xerophytic scrub
Lower Montane Desert Rosetales	Dry montane forest
Sechura Desert	Deserts and xerophytic scrub
Sechura Desert Upper Montane Xeric Forest and Shrub	Deserts and xerophytic scrub
Humid Puna Western Piedmont Desert Cardonales and Scrubland	Humid puna
Western Montane Desert Cardonales and Scrubland	Deserts and xerophytic scrub
NW Lower Montane Desert Scrubland	Deserts and xerophytic scrub
NW Montane Desert Scrubland	Deserts and xerophytic scrub
Xerophytic Puna Upper Montane Thorn Shrub	Dry puna
Xerophytic Puna Upper Montane Thorn Shrub/NW Xerophytic Puna Upper Montane Scrubland	Dry puna
Eastern Inferior Prepuna Interandean Xerophytic Shrub	Dry puna
Xerophytic Puna Upper Andean Meadow	Dry puna
Central Xerophytic Low Puna Upper Montane Forests	Dry puna
Western Xerophytic Puna Upper Andean Low Forest	Dry puna
Xerophytic Eastern Puna Upper Andean Low Forest	Dry puna
Eastern Superior PrePuna Low Xerophytic Interandean Forests	Dry montane forest
Xerophytic Montane Piso Phreatophytic Forest	Dry montane forest
Western Xerophytic Puna Upper Andean Cardonales	Dry puna
Western Xerophytic Puna Upper Andean Cardonales	Dry puna
NW Xerophytic Puna Upper Montane Scrubland	Dry puna
NW Xerophytic Puna Upper Montane Scrubland	Dry puna
Xerophytic Puna Upper Montane Psammophilous Scrubland	Dry puna
Xerophytic Puna Hygrophytic Upper Montane Scrubland	Dry puna
Xerophytic Puna Hygrophytic Upper Montane Scrubland (a)	Dry puna
Xerophytic Puna Hygrophytic Upper Montane Scrubland (b)	Dry puna
Xerophytic Puna Hygrophytic Upper Montane Scrubland	Dry puna
Xerophytic Puna Hygrophytic Upper Andean Scrubland	Dry puna
Eastern Xerophytic Puna Upper Montane Scrub and Grassland	Dry puna
Eastern Prepuna Xeromorphic Scrub and Grassland	Dry puna
Xerophytic Puna Hygrophytic Upper Andean Grassland	Dry puna
Northern Xerophytic Puna Upper Andean Grassland and Scrubland	Dry puna
Souther Xerophytic Puna Upper Andean Grassland and Scrubland	Dry puna
Eastern and Septentrional Xerophytic Puna Upper Andean Open Grass Vegetation	Dry puna
SW Xerophytic Puna Upper Andean Open Grass Vegetation	Dry puna
Xerophytic Puna Upper Andean Aquatic and Marsh Vegetation	Dry puna
Xerophytic Puna Upper Andean Salt Vegetation	Dry puna
Xerophytic Montane Piso Riparian Vegetation	Dry montane forest
Andean-Mediterranean Upper Montane Riparian Shrub	NA
Andean-Patagonian Montane Xerophytic Shrub	Deserts and xerophytic scrub
Mediterranean Upper Andean Meadow	NA
NW Andean-Mediterranean Upper Montane Scrubland	NA
Eastern Andean-Mediterranean Upper Montane Scrubland	NA
SW Andean-Mediterranean Upper Montane Scrubland	NA
Eastern Andean-Mediterranean Montane Desert Scrubland	Deserts and xerophytic scrub
Mediterranean Lowlevel and Upper Andean Cushioned Shrubland	NA
Mediterranean Lowlevel and Upper Andean Cushioned Shrubland/Western Mediterranean Upper Andean Scrub and Grassland	NA
Western Mediterranean Upper Andean Scrub and Grassland	NA
Eastern Mediterranean upper Andean Scrub and Grassland	NA
Andean-Patagonian Montane Xerophytic Scrub and Grassland	NA
Andean-Patagonian Halophytic Montane Scrubland and Meadow	NA
Mediterranean Upper Andean Grass Vegetation	NA
Andean-Mediterranean Upper Montane Saxicolous Vegetation	NA
Mediterranean Lower Montane Xeric Thorn Forest	Dry montane forest
Central Chilean Coastal Dune Scrubland	Deserts and xerophytic scrub
Mediterranean Sclerophyllous Psammofilous Lower Montane Forest	Dry montane forest
SW Mediterranean Andean Subhumid Sclerophyllous Lower Montane Forests	Dry montane forest
Mediterranean Sclerophyllous Coastal Xeric Shrub	Deserts and xerophytic scrub
Mediterranean Coastal Succulent Xeric-Desert Scrubland	Deserts and xerophytic scrub
Mediterranean Coastal Southern Desert Scrubland	Deserts and xerophytic scrub
Interior Mediterranean Desert Shrub	Deserts and xerophytic scrub
Mediterranean Xeric Thorn Shrub	Deserts and xerophytic scrub
Western Andean-Mediterranean Lower Montane Xeric Forest	Dry montane forest
Western Andean-Mediterranean Montane Desert Shrub and Scrubland	Deserts and xerophytic scrub
West Andean-Mediterranean Humid Montane Deciduous Forest	Humid montane forest
Western Andean-Mediterranean Subhumid Montane Forest	Dry montane forest
Western Andean-Mediterranean Subhumid Lower Montane Semi-deciduous Forest	Dry montane forest
Western Andean-Mediterranean Montane-Submontane Xeric Forest	Dry montane forest
Western Andean-Mediterranean Saxicolous and Edafo Xerophilous Montane Vegetation	Dry montane forest
Central Mediterranean Coastal Desert Scrubland	Deserts and xerophytic scrub
Septentrional Chile Coastal Dune Scrubland	Deserts and xerophytic scrub
Mediterranean Coastal Nondesert Shrubland and Scrubland	Deserts and xerophytic scrub
Mediterranean Coastal Hyperdesert Scrubland	Deserts and xerophytic scrub
Mediterranean Interior Desert Scrubland	Deserts and xerophytic scrub
Interior Mediterranean Hyperdesert Scrubland	Deserts and xerophytic scrub
Humid Pampa and Espinal Floodplain Depression Aquatic and Marsh Vegetation	NA
Humid Pampa Marginal Edafo Xerophilous Forest	NA
Undulating Humid Pampa Well-Moderately Drained Grassland	NA
Depressed Humid Pampa Well-Moderately Drained Shrubland/Humid Pampa Poorly-Drained Grassland	NA
Humid Pampa Maritime Coastal Dune Psammofilous Vegetation	NA
North-Central Mesopotamian Well-Moderately Drained Open Savanna/Southern Mesopotamian Well-Moderately Drained Grassland	NA
North-Central Mesopotamian Poorly-Drained Open Savanna	NA
Meridional Espinal Xeric Forest	Dry lowland forest
Meridional Espinal Xeric Forest/Southern Monte Conglomerated Sand Covered Shrub Steppe Plateau	Deserts and xerophytic scrub
Semiarid Pampa Halophytic Vegetation	NA
Semiarid Pampa Psammophilous Steppe and Scrubland	NA
Semiarid Pampa Psammophilous Steppe and Scrubland/ Semiarid Pampa Sandy Loam Grassland	NA
Tandilia Mountainous Region Grassland	NA
Tandilia Moutainous Region Scrubland	NA
Tandilla/Ventania Moutainous Region Scrubland	NA
Tandilla/Ventania Moutainous Region Sexicolous Vegetation/Tandilla Grassland	NA
Tandilia Moutainous Region Grassland	NA
Southern Pampa Region Intermontane Plain Grassland	NA
Andean Temperate Upper Montane Shrub	NA
Andean Temperate Upper Montane Low Edafo Hygrophytic Forest and Shrub	NA
Andean Temperate Montane Cushioned Grassland	NA
Andean Temperate Lower Montane Deciduous Forest	NA
Andean Temperate Lower Montane Evergreen Forest	NA
Andean Temperate Lower Montane Evergreen Forest	NA
Andean Temperate High Montane Edafo Xerophilous Forest	Dry puna
Andean Temperate Inferior Montane Humid Deciduous Forest	NA
Andean Temperate Alerce Hyperhumid Montane Forest	Humid montane forest
Andean Temperate Montane Hyperhumid Evergreen Forests	Humid montane forest
Meridional Andean Temperate Montane Hyperhumid Evergreen Forests	Humid montane forest
Andean Temperate Montane Subhumid Coniferous Forest	Dry montane forest
Andean Temperate Superior Montane Humid Deciduous Forest	Humid montane forest
Andean Temperate Montane Higroturboso Forest and Shrub	Humid montane forest
Andean Temperate Upper Montane Deciduous Forest and Chaparral	Humid montane forest
Andean Temperate Upper Montane and Upper Andean Geliturban Scrubland	NA
Andean Temperate Upper Montane and Upper Andean Grassland	NA
Andean Temperate Montane Grassland	NA
Andean Temperate Helophytic Montane Meadow	NA
Andean Temperate Helophytic Montane Meadow/Patagonian Peat	NA
Andean Temperate Araucaria Montane Hyperhumid Forests	Humid montane forest
Andean Temperate Araucaria Montane Hyperhumid Forest/Andean Temperate Interior Montane Humid Deciduous Forest	Humid montane forest
Western Andean-Mediterranean Lower Montane Humid Deciduous Forest	Humid montane forest
Septentrional Monte Intermontane Bolson and Valley Scrubland	NA
Valdet Peninsula Atlantic Shrub Steppe	NA
Southern Monte Low Basalt Plateau Shrub Steppe	Deserts and xerophytic scrub
Southern Monte Sand-Covered Conglomerated Plateau Shrub Steppe	Deserts and xerophytic scrub
Southern Monte Low Saline Dune Plateau Shrub Steppe/Southern Monte Sand-covered Conglomerated Plateau Shrub Steppe	Deserts and xerophytic scrub
SW Monte Bastalt Outcrop Piedmont Scrubland	Deserts and xerophytic scrub
Monte Alluvial Plain Riparian Scrubland and Forest	Humid montane forest
Monte Alluvial Plain Scrubland and Riparian Forest/Desaguadero-Bermejo River Saline Alluvial Plain Scrubland	Humid montane forest
Desaguadero-Bermejo River Saline Alluvial Plain Scrubland	NA
Septentrional and Central Monte Range, Prerange, and Frontal Range Scrubland	NA
Monte Saline Depression Scrubland	Deserts and xerophytic scrub
Monte Dune Steppe	Deserts and xerophytic scrub
Easter Monte Alluvial Plain Degraded Carob Forest/Monte Endorheic Basin Chanar Forest-Scrubland	Dry montane forest
Atuel River Floodplain Tamarix Forest and Scrubland	NA
Central Monte Tertiary Outcrop Scrubland	Deserts and xerophytic scrub
Septentrional Monte Piedmont Thorn Steppe	Deserts and xerophytic scrub
Monte and Prepuna Sheer Slope Cardon Scrubland	Deserts and xerophytic scrub
Patagonian Coastal Vegetation	NA
Patagonian Semidesert Scrubland	NA
Patagonian Junelliatridens Steppe	NA
Patagonian Nassauvia Glomerulosa and N. Ulicina Steppe	NA
Patagonian Festuca Pallescens Grassland	NA
Patagonian Preandean Steppe and Scrubland	NA
Patagonian Nassauvia Axillaris Steppe	NA
Patagonian Nassauvia Axillaris Steppe/Transitional Poa Ligularis Grassland	NA
